# Supplementary material for: catena-Poly[[triaqua­zinc(II)]-μ-1H-1,2,4-triazole-3,5-dicarboxyl­ato]
Source: Acta Crystallogr Sect E Struct Rep Online. 2008 Aug 6;64(Pt 9):m1113. doi: 10.1107/S1600536808023994 (PMC2960531; doi:10.1107/S1600536808023994)
Supplement: Supplementary file 1 [file e-64-m1113-sup1.cif]

##############################################################################
###                                                                        ###
###        Electronic paper (Acta Crystallographica Section E)             ###
###                                                                        ###
##############################################################################
#                                                                            #
# This CIF contains the data in a paper accepted for publication in Acta     #
# Crystallographica Section E. It conforms to the requirements of Notes      #
# for Authors for Section E, and has been peer reviewed under the auspices   #
# of the IUCr Commission on Journals.                                        #
#                                                                            #
# Full details of the Crystallographic Information File format               #
# are given in the paper "The Crystallographic Information File (CIF):       #
# a New Standard Archive File for Crystallography" by S. R. Hall, F. H.      #
# Allen and I. D. Brown [Acta Cryst. (1991), A47, 655-685].                  #
#                                                                            #
# The current version of the core CIF dictionary is obtainable from          #
# ftp://ftp.iucr.org/pub/cif_core.dic. The current version number is 2.4.    #
#                                                                            #
# Software is freely available for graphical display of the structure(s) in  #
# this CIF.  For information consult the CIF home page http://www.iucr.org/  #
# cif/home.html                                                              #
#                                                                            #
# This file may be used for bona fide research purposes within the           #
# scientific community so long as proper attribution is given to the journal # 
# article from which it was obtained.                                        #
#                                                                            #
##############################################################################
                                             
data_I
_audit_creation_method     SHELXL97
_chemical_name_systematic
;
<i>catena</i>-Poly[[triaquazinc(II)]-\m-1<i>H</i>-1,2,4-triazole-
3,5-dicarboxylato]
;
_chemical_name_common     ?
_chemical_formula_moiety     'C4 H7 N3 O7 Zn'
_chemical_formula_sum     'C4 H7 N3 O7 Zn'
_chemical_formula_iupac     '[Zn (C4 H N3 O4) (H2 O)3]'
_chemical_formula_weight     274.50
_chemical_melting_point     ?
_symmetry_cell_setting     monoclinic
_symmetry_space_group_name_H-M     'P 21/c'
_symmetry_space_group_name_Hall     '-P 2ybc'
loop_
    _symmetry_equiv_pos_as_xyz
    'x, y, z'
    '-x, y+1/2, -z+1/2'
    '-x, -y, -z'
    'x, -y-1/2, z-1/2'
_cell_length_a     10.7388(11)
_cell_length_b     6.6608(7)
_cell_length_c     13.7789(10)
_cell_angle_alpha     90.00
_cell_angle_beta     120.384(6)
_cell_angle_gamma     90.00
_cell_volume     850.22(14)
_cell_formula_units_Z     4
_cell_measurement_reflns_used     805
_cell_measurement_theta_min     2.45
_cell_measurement_theta_max     28.0
_cell_measurement_temperature     293(2)
_exptl_crystal_description     block
_exptl_crystal_colour     colourless
_exptl_crystal_size_max     0.13
_exptl_crystal_size_mid     0.12
_exptl_crystal_size_min     0.12
_exptl_crystal_density_diffrn     2.144
_exptl_crystal_density_meas     ?
_exptl_crystal_density_method     'not measured'
_exptl_crystal_F_000     552
_exptl_absorpt_coefficient_mu     2.915
_exptl_absorpt_correction_type     multi-scan
_exptl_absorpt_process_details     '(SADABS; Sheldrick, 2000)'
_exptl_absorpt_correction_T_min     0.7031
_exptl_absorpt_correction_T_max     0.7211
_exptl_special_details
;
;
_diffrn_ambient_temperature     293(2)
_diffrn_radiation_type     MoK\a
_diffrn_radiation_wavelength     0.71073
_diffrn_radiation_source     'fine-focus sealed tube'
_diffrn_radiation_monochromator     graphite
_diffrn_measurement_device_type     'Bruker APEX CCD'
_diffrn_measurement_method     '\f and \w'
_diffrn_detector_area_resol_mean     ?
_diffrn_reflns_number     4297
_diffrn_reflns_av_R_equivalents     0.0263
_diffrn_reflns_av_sigmaI/netI     0.0290
_diffrn_reflns_theta_min     2.20
_diffrn_reflns_theta_max     25.99
_diffrn_reflns_theta_full     25.99
_diffrn_measured_fraction_theta_max     0.989
_diffrn_measured_fraction_theta_full     0.989
_diffrn_reflns_limit_h_min     -12
_diffrn_reflns_limit_h_max     13
_diffrn_reflns_limit_k_min     -8
_diffrn_reflns_limit_k_max     7
_diffrn_reflns_limit_l_min     -16
_diffrn_reflns_limit_l_max     16
_diffrn_standards_number     ?
_diffrn_standards_interval_count     ?
_diffrn_standards_interval_time     ?
_diffrn_standards_decay_%     ?
_refine_special_details
;
Refinement of <i>F</i>^2^ against ALL reflections. The weighted <i>R</i>-factor
<i>wR</i> and goodness of fit <i>S</i> are based on <i>F</i>^2^, conventional
<i>R</i>-factors <i>R</i> are based on <i>F</i>, with <i>F</i> set to zero for
negative <i>F</i>^2^. The threshold expression of <i>F</i>^2^ >
\s(<i>F</i>^2^) is used only for calculating <i>R</i>-factors(gt) <i>etc</i>.
and is not relevant to the choice of reflections for refinement.
<i>R</i>-factors based on <i>F</i>^2^ are statistically about twice as large
as those based on <i>F</i>, and <i>R</i>- factors based on ALL data will be
even larger.
;
_reflns_number_total     1652
_reflns_number_gt     1501
_reflns_threshold_expression     I>2\s(I)
_refine_ls_structure_factor_coef     Fsqd
_refine_ls_matrix_type     full
_refine_ls_R_factor_all     0.0381
_refine_ls_R_factor_gt     0.0344
_refine_ls_wR_factor_gt     0.0882
_refine_ls_wR_factor_ref     0.0902
_refine_ls_goodness_of_fit_ref     1.062
_refine_ls_restrained_S_all     1.062
_refine_ls_number_reflns     1652
_refine_ls_number_parameters     136
_refine_ls_number_restraints     0
_refine_ls_hydrogen_treatment     constr
_refine_ls_weighting_scheme     calc
_refine_ls_weighting_details
        'calc w = 1/[\s^2^(Fo^2^)+(0.0485P)^2^+1.155P] where P=(Fo^2^+2Fc^2^)/3'
_atom_sites_solution_hydrogens     geom
_atom_sites_solution_primary     direct
_atom_sites_solution_secondary     difmap
_refine_ls_shift/su_max     0.000
_refine_ls_shift/su_mean     0.000
_refine_diff_density_max     0.527
_refine_diff_density_min     -0.310
_refine_ls_extinction_method     none
_refine_ls_extinction_coef     ?
loop_
    _atom_type_symbol
    _atom_type_description
    _atom_type_scat_dispersion_real
    _atom_type_scat_dispersion_imag
    _atom_type_scat_source
    'C' 'C' 0.0033 0.0016
                         'International Tables Vol C Tables 4.2.6.8 and 6.1.1.4'
    'H' 'H' 0.0000 0.0000
                         'International Tables Vol C Tables 4.2.6.8 and 6.1.1.4'
    'N' 'N' 0.0061 0.0033
                         'International Tables Vol C Tables 4.2.6.8 and 6.1.1.4'
    'O' 'O' 0.0106 0.0060
                         'International Tables Vol C Tables 4.2.6.8 and 6.1.1.4'
    'Zn' 'Zn' 0.2839 1.4301
                         'International Tables Vol C Tables 4.2.6.8 and 6.1.1.4'
_computing_data_collection     'SMART (Bruker, 2000)'
_computing_cell_refinement     'SAINT (Bruker, 2000)'
_computing_data_reduction     'SAINT (Bruker, 2000)'
_computing_structure_solution     'SHELXS97 (Sheldrick, 2008)'
_computing_structure_refinement     'SHELXL97 (Sheldrick, 2008)'
_computing_molecular_graphics     'SHELXTL (Sheldrick, 2008)'
_computing_publication_material     'SHELXTL (Sheldrick, 2008)'
loop_
    _atom_site_type_symbol
    _atom_site_label
    _atom_site_fract_x
    _atom_site_fract_y
    _atom_site_fract_z
    _atom_site_U_iso_or_equiv
    _atom_site_adp_type
    _atom_site_calc_flag
    _atom_site_refinement_flags
    _atom_site_occupancy
    _atom_site_disorder_assembly
    _atom_site_disorder_group
    Zn Zn1 -0.21910(4) -0.31001(6) -0.54678(3) 0.01968(16) Uani d . 1 . .
    C C1 -0.5300(4) -0.3318(5) -0.6300(2) 0.0150(6) Uani d . 1 . .
    C C2 -0.4615(3) -0.2580(5) -0.5104(2) 0.0138(6) Uani d . 1 . .
    C C3 -0.2985(3) -0.1691(5) -0.3493(3) 0.0158(6) Uani d . 1 . .
    C C4 -0.1588(4) -0.1138(5) -0.2453(3) 0.0188(7) Uani d . 1 . .
    N N1 -0.5320(3) -0.2264(4) -0.4566(2) 0.0164(6) Uani d . 1 . .
    N N2 -0.4261(3) -0.1687(4) -0.3544(2) 0.0166(6) Uani d . 1 . .
    H H2A -0.4471 -0.1452 -0.3071 0.020 Uiso d R 1 . .
    N N3 -0.3183(3) -0.2244(4) -0.4487(2) 0.0155(5) Uani d . 1 . .
    O O1 -0.4393(2) -0.3607(4) -0.66272(18) 0.0200(5) Uani d . 1 . .
    O O2 -0.6604(3) -0.3595(4) -0.68401(19) 0.0258(6) Uani d . 1 . .
    O O3 -0.0468(3) -0.1174(5) -0.2503(2) 0.0327(6) Uani d . 1 . .
    O O4 -0.1676(2) -0.0634(4) -0.16134(18) 0.0227(5) Uani d . 1 . .
    O O1W -0.2327(3) -0.0209(4) -0.60933(19) 0.0305(6) Uani d . 1 . .
    H H1WA -0.2626 0.0338 -0.6731 0.037 Uiso d R 1 . .
    H H1WB -0.1556 0.0484 -0.5776 0.037 Uiso d R 1 . .
    O O2W -0.1842(2) -0.6059(4) -0.47695(19) 0.0231(5) Uani d . 1 . .
    H H2WA -0.2630 -0.6585 -0.4892 0.028 Uiso d R 1 . .
    H H2WB -0.1227 -0.6151 -0.4072 0.028 Uiso d R 1 . .
    O O3W -0.0099(2) -0.2331(4) -0.42261(18) 0.0199(5) Uani d . 1 . .
    H H3WA -0.0169 -0.1900 -0.3675 0.024 Uiso d R 1 . .
    H H3WB 0.0497 -0.3301 -0.3975 0.024 Uiso d R 1 . .
loop_
    _atom_site_aniso_label
    _atom_site_aniso_U_11
    _atom_site_aniso_U_22
    _atom_site_aniso_U_33
    _atom_site_aniso_U_12
    _atom_site_aniso_U_13
    _atom_site_aniso_U_23
    Zn1 0.0174(2) 0.0265(2) 0.0153(2) -0.00014(16) 0.00829(18) 0.00025(15)
    C1 0.0181(16) 0.0154(15) 0.0108(15) -0.0001(12) 0.0069(13) 0.0002(12)
    C2 0.0149(16) 0.0154(14) 0.0108(14) 0.0004(12) 0.0062(13) 0.0004(12)
    C3 0.0148(16) 0.0180(15) 0.0142(15) -0.0001(12) 0.0070(13) 0.0000(12)
    C4 0.0200(17) 0.0205(16) 0.0114(15) -0.0017(14) 0.0047(14) -0.0023(12)
    N1 0.0147(14) 0.0214(14) 0.0127(13) -0.0021(11) 0.0066(11) -0.0020(10)
    N2 0.0192(14) 0.0234(14) 0.0097(13) 0.0000(11) 0.0090(12) -0.0015(10)
    N3 0.0149(14) 0.0185(13) 0.0117(13) -0.0020(11) 0.0058(11) -0.0016(10)
    O1 0.0192(12) 0.0314(13) 0.0105(11) -0.0023(10) 0.0083(10) -0.0029(9)
    O2 0.0139(12) 0.0414(15) 0.0172(12) -0.0040(11) 0.0042(10) -0.0087(11)
    O3 0.0151(13) 0.0615(18) 0.0201(13) -0.0055(12) 0.0079(11) -0.0142(12)
    O4 0.0230(13) 0.0337(13) 0.0122(11) -0.0086(11) 0.0095(10) -0.0049(10)
    O1W 0.0323(15) 0.0272(13) 0.0200(12) -0.0081(11) 0.0045(11) 0.0055(10)
    O2W 0.0187(12) 0.0288(13) 0.0187(12) -0.0025(10) 0.0072(10) 0.0037(10)
    O3W 0.0187(12) 0.0252(12) 0.0170(11) 0.0015(10) 0.0098(10) -0.0006(10)
_geom_special_details
;
All e.s.d.'s (except the e.s.d. in the dihedral angle between two l.s. planes)
are estimated using the full covariance matrix. The cell e.s.d.'s are taken
into account individually in the estimation of e.s.d.'s in distances, angles
and torsion angles; correlations between e.s.d.'s in cell parameters are only
used when they are defined by crystal symmetry. An approximate (isotropic)
treatment of cell e.s.d.'s is used for estimating e.s.d.'s involving l.s.
planes.
;
loop_
    _geom_bond_atom_site_label_1
    _geom_bond_atom_site_label_2
    _geom_bond_site_symmetry_2
    _geom_bond_distance
    _geom_bond_publ_flag
    Zn1 O1W . 2.085(2) ?
    Zn1 O3W . 2.085(2) ?
    Zn1 O4 4 2.096(2) ?
    Zn1 O1 . 2.106(2) ?
    Zn1 O2W . 2.141(2) ?
    Zn1 N3 . 2.177(3) ?
    C1 O2 . 1.223(4) ?
    C1 O1 . 1.278(4) ?
    C1 C2 . 1.508(4) ?
    C2 N1 . 1.316(4) ?
    C2 N3 . 1.348(4) ?
    C3 N3 . 1.328(4) ?
    C3 N2 . 1.336(4) ?
    C3 C4 . 1.505(5) ?
    C4 O3 . 1.241(4) ?
    C4 O4 . 1.252(4) ?
    N1 N2 . 1.342(4) ?
    N2 H2A . 0.8053 ?
    O4 Zn1 4_556 2.096(2) ?
    O1W H1WA . 0.8499 ?
    O1W H1WB . 0.8500 ?
    O2W H2WA . 0.8500 ?
    O2W H2WB . 0.8500 ?
    O3W H3WA . 0.8500 ?
    O3W H3WB . 0.8500 ?
loop_
    _geom_angle_atom_site_label_1
    _geom_angle_atom_site_label_2
    _geom_angle_atom_site_label_3
    _geom_angle_site_symmetry_1
    _geom_angle_site_symmetry_3
    _geom_angle
    _geom_angle_publ_flag
    O1W Zn1 O3W . . 86.17(10) ?
    O1W Zn1 O4 . 4 92.88(10) ?
    O3W Zn1 O4 . 4 97.55(9) ?
    O1W Zn1 O1 . . 91.02(10) ?
    O3W Zn1 O1 . . 172.75(9) ?
    O4 Zn1 O1 4 . 89.25(9) ?
    O1W Zn1 O2W . . 174.71(10) ?
    O3W Zn1 O2W . . 89.22(9) ?
    O4 Zn1 O2W 4 . 85.14(9) ?
    O1 Zn1 O2W . . 93.86(9) ?
    O1W Zn1 N3 . . 93.49(10) ?
    O3W Zn1 N3 . . 95.09(9) ?
    O4 Zn1 N3 4 . 166.20(10) ?
    O1 Zn1 N3 . . 78.40(9) ?
    O2W Zn1 N3 . . 89.51(9) ?
    O2 C1 O1 . . 127.2(3) ?
    O2 C1 C2 . . 119.3(3) ?
    O1 C1 C2 . . 113.4(3) ?
    N1 C2 N3 . . 114.6(3) ?
    N1 C2 C1 . . 124.5(3) ?
    N3 C2 C1 . . 120.9(3) ?
    N3 C3 N2 . . 108.8(3) ?
    N3 C3 C4 . . 127.8(3) ?
    N2 C3 C4 . . 123.4(3) ?
    O3 C4 O4 . . 125.8(3) ?
    O3 C4 C3 . . 118.0(3) ?
    O4 C4 C3 . . 116.2(3) ?
    C2 N1 N2 . . 102.3(3) ?
    C3 N2 N1 . . 110.9(3) ?
    C3 N2 H2A . . 131.1 ?
    N1 N2 H2A . . 118.0 ?
    C3 N3 C2 . . 103.4(3) ?
    C3 N3 Zn1 . . 147.1(2) ?
    C2 N3 Zn1 . . 109.04(19) ?
    C1 O1 Zn1 . . 118.15(19) ?
    C4 O4 Zn1 . 4_556 139.4(2) ?
    Zn1 O1W H1WA . . 137.2 ?
    Zn1 O1W H1WB . . 116.3 ?
    H1WA O1W H1WB . . 93.4 ?
    Zn1 O2W H2WA . . 111.1 ?
    Zn1 O2W H2WB . . 115.7 ?
    H2WA O2W H2WB . . 108.8 ?
    Zn1 O3W H3WA . . 105.7 ?
    Zn1 O3W H3WB . . 115.1 ?
    H3WA O3W H3WB . . 106.3 ?
loop_
    _geom_hbond_atom_site_label_D
    _geom_hbond_atom_site_label_H
    _geom_hbond_atom_site_label_A
    _geom_hbond_site_symmetry_A
    _geom_hbond_distance_DH
    _geom_hbond_distance_HA
    _geom_hbond_distance_DA
    _geom_hbond_angle_DHA
    N2 H2A O1 4_556 0.81 1.95 2.723(3) 160.9
    O1W H1WA O2 2_453 0.85 1.85 2.697(3) 175.8
    O1W H1WB O3W 3_554 0.85 2.16 2.946(3) 153.6
    O2W H2WA N1 3_444 0.85 2.08 2.925(4) 171.7
    O2W H2WB O3 2_544 0.85 2.01 2.848(3) 170.1
    O3W H3WA O3 . 0.85 1.86 2.708(3) 173.9
    O3W H3WB O4 2_544 0.85 1.91 2.753(3) 173.5
data_global
_journal_date_recd_electronic     2008-07-22
_journal_date_accepted     2008-07-29
_journal_name_full     'Acta Crystallographica, Section E'
_journal_year     2008
_journal_volume     64
_journal_issue      9
_journal_page_first     m1113
_journal_page_last     m1113
_journal_paper_category     QM
_journal_coeditor_code     BT2754
_publ_contact_author_name     'Dr Lin Cheng'
_publ_contact_author_address
;
Department of Chemistry and Chemical Engineering
Southeast University
Nanjing
People's Republic of China
;
_publ_contact_author_email     cep02chl@yahoo.com.cn
_publ_contact_author_fax     86-25-83595068
_publ_contact_author_phone     86-25-83595068
_publ_section_title
;\
<i>catena</i>-Poly[[triaquazinc(II)]-\m-1<i>H</i>-1,2,4-triazole-3,5-\
dicarboxylato]
;
loop_
    _publ_author_name
    _publ_author_address
    'Sun, Yan-Yan'
;
Department of Chemistry and Chemical Engineering
Southeast University
Nanjing
People's Republic of China
;
    'Zhang, Ya-Wen'
;
Department of Chemistry and Chemical Engineering
Southeast University
Nanjing
People's Republic of China
;
    'Zhang, Gong'
;
Department of Chemistry and Chemical Engineering
State Key Laboratory of Coordination Chemistry
Nanjing University
Nanjing
People's Republic of China
;
    'Cheng, Lin'
;
Department of Chemistry and Chemical Engineering
Southeast University
Nanjing
People's Republic of China
;
