# Supplementary material for: catena-Poly[[triaqua­zinc(II)]-μ-1H-1,2,4-triazole-3,5-dicarboxyl­ato]
Source: Acta Crystallogr Sect E Struct Rep Online. 2008 Aug 6;64(Pt 9):m1113. doi: 10.1107/S1600536808023994 (PMC2960531; doi:10.1107/S1600536808023994)
Supplement: Supplementary file 2 [file e-64-m1113-Isup2.hkl]

# 
# h,k,l, Fc-squared, Fo-squared, sigma(Fo-squared) and status flag 
# 
data_I
_shelx_title ' 1 in P2(1)/C' 
_shelx_refln_list_code          4 
_shelx_F_calc_maximum      160.82 
_exptl_crystal_F_000       552.00 
_reflns_d_resolution_high  0.8109 
 
loop_ 
 _symmetry_equiv_pos_as_xyz 
 'x, y, z' 
 '-x, y+1/2, -z+1/2' 
 '-x, -y, -z' 
 'x, -y-1/2, z-1/2' 
 
_cell_length_a    10.7388 
_cell_length_b     6.6608 
_cell_length_c    13.7789 
_cell_angle_alpha  90.000 
_cell_angle_beta  120.384 
_cell_angle_gamma  90.000 
 
_shelx_F_squared_multiplier     1.000 
 
loop_ 
 _refln_index_h 
 _refln_index_k 
 _refln_index_l 
 _refln_F_squared_calc 
 _refln_F_squared_meas 
 _refln_F_squared_sigma 
 _refln_observed_status 
   1   0   0      546.17      618.71     13.94 o 
   2   0   0     4881.83     5049.82     65.23 o 
   3   0   0     7327.17     7690.54     98.81 o 
   4   0   0    11201.67    11939.21    145.31 o 
   5   0   0     7542.31     7563.79    117.29 o 
   6   0   0      277.72      327.19     24.60 o 
   7   0   0     1431.06     1342.33     54.12 o 
   8   0   0     1254.39     1205.37     54.79 o 
   9   0   0     3153.00     2999.70     93.30 o 
  10   0   0       11.60       16.20     11.66 o 
  11   0   0      444.23      522.37     48.28 o 
   1   1   0    21813.57    22707.72    426.70 o 
   2   1   0      537.19      563.25      8.38 o 
   3   1   0     2027.12     1946.10     17.20 o 
   4   1   0     2537.37     2400.91     42.92 o 
   5   1   0     4523.95     4736.36     43.20 o 
   6   1   0     2434.11     2304.50     70.53 o 
   7   1   0        0.99        1.15      5.28 o 
   8   1   0      350.57      381.59     34.12 o 
   9   1   0      315.87      295.96     32.03 o 
  10   1   0     2442.21     2413.84     63.77 o 
  11   1   0      117.53      124.34     19.72 o 
   0   2   0    19680.30    20626.06    134.30 o 
   1   2   0     2107.95     2487.70     21.88 o 
   2   2   0      377.11      506.48     12.01 o 
   3   2   0       19.55       38.97      3.95 o 
   4   2   0     4383.80     4579.81     32.85 o 
   5   2   0      430.95      359.61     10.27 o 
   6   2   0        2.38        2.41      4.77 o 
   7   2   0      444.86      490.08     23.42 o 
   8   2   0       36.75       24.60     14.61 o 
   9   2   0     2214.41     1992.78     53.97 o 
  10   2   0      169.45      209.79     43.95 o 
  11   2   0      163.08      201.85     28.12 o 
   1   3   0     1432.18     1366.50     18.57 o 
   2   3   0      157.52      200.06      7.94 o 
   3   3   0     1774.39     1788.80     24.08 o 
   4   3   0        2.57       12.46      3.35 o 
   5   3   0        4.93        4.37      2.83 o 
   6   3   0      536.86      529.89     27.88 o 
   7   3   0        0.59       -0.40      6.10 o 
   8   3   0      749.34      762.95    101.29 o 
   9   3   0       98.71      114.55     20.83 o 
  10   3   0      370.98      428.22     31.11 o 
   0   4   0      198.32      190.81     11.98 o 
   1   4   0        0.50       -0.01      4.22 o 
   2   4   0        0.50        3.10      2.87 o 
   3   4   0       64.52       65.93      7.68 o 
   4   4   0     1110.02      990.94     44.44 o 
   5   4   0       10.80       12.31      4.00 o 
   6   4   0        5.45        1.36      6.08 o 
   7   4   0       30.47       52.51     12.30 o 
   8   4   0      349.37      372.40     30.78 o 
   9   4   0      198.41      204.46     22.35 o 
   1   5   0       11.51       15.08      4.12 o 
   2   5   0        0.40        5.66      4.22 o 
   3   5   0        1.06        4.81      3.97 o 
   4   5   0      231.92      223.20     11.69 o 
   5   5   0      417.49      410.02     14.64 o 
   6   5   0       11.26       20.26      7.45 o 
   7   5   0      142.05      163.60     24.68 o 
   8   5   0        8.64       10.02      9.01 o 
   9   5   0       95.84      108.32     17.67 o 
   0   6   0      654.52      635.49     25.55 o 
   1   6   0      155.73      155.20     10.78 o 
   2   6   0      856.58      892.31     21.64 o 
   3   6   0       43.73       59.25      9.54 o 
   4   6   0      313.49      303.34     22.57 o 
   5   6   0      142.24      130.73     11.00 o 
   6   6   0      602.76      553.51     39.99 o 
   7   6   0      279.57      227.29     31.95 o 
   1   7   0     1192.05     1255.82     52.75 o 
   2   7   0       90.03       90.42     22.07 o 
   3   7   0      986.21      938.01     38.04 o 
   4   7   0      441.45      505.03     81.30 o 
   5   7   0      114.49      123.33     27.45 o 
   0   8   0      157.35      182.49     30.53 o 
   1   8   0       14.63       11.81      9.72 o 
   2   8   0      627.12      636.42     36.83 o 
 -11   1   1       17.06       23.60     10.09 o 
 -10   1   1       16.66       11.83      9.09 o 
  -9   1   1        3.73        5.61      8.64 o 
  -8   1   1      101.55       93.16     25.70 o 
  -7   1   1       16.87       18.26      6.58 o 
  -6   1   1      189.75      181.93     27.37 o 
  -5   1   1     1849.28     1965.69     33.56 o 
  -4   1   1      527.59      658.59     10.52 o 
  -3   1   1      228.75      215.66      5.54 o 
  -2   1   1       17.97       41.71      3.37 o 
  -1   1   1     1711.15     1849.29     29.36 o 
   0   1   1     3119.71     3370.15     28.20 o 
   1   1   1      245.64      271.87      5.60 o 
   2   1   1     3289.50     3582.67     30.32 o 
   3   1   1     5475.87     6316.88     51.62 o 
   4   1   1      502.94      539.95      8.83 o 
   5   1   1      346.75      317.79     32.18 o 
   6   1   1       69.37       95.16     21.57 o 
   7   1   1     1162.38     1124.05     36.06 o 
   8   1   1      855.17      761.41     91.30 o 
   9   1   1      209.18      196.21     23.69 o 
  10   1   1        2.37        7.22      9.53 o 
 -11   2   1      187.68      213.93     24.32 o 
 -10   2   1     1135.00     1098.81     42.47 o 
  -9   2   1       21.23       20.30     13.19 o 
  -8   2   1       46.08       60.03     11.83 o 
  -7   2   1      505.15      507.06     23.47 o 
  -6   2   1      397.49      371.97     12.02 o 
  -5   2   1      316.21      344.72      8.54 o 
  -4   2   1     2053.70     1954.26     25.80 o 
  -3   2   1      532.22      466.05      9.99 o 
  -2   2   1      592.80      531.37      9.97 o 
  -1   2   1     1280.14     1253.64     14.61 o 
   0   2   1    25863.93    27519.23    121.38 o 
   1   2   1       81.10       37.98      3.52 o 
   2   2   1      999.97     1081.20     19.16 o 
   3   2   1     2206.95     2056.80     22.27 o 
   4   2   1     1463.03     1454.66     18.90 o 
   5   2   1     2011.12     2049.67     34.61 o 
   6   2   1     1660.34     1589.69     49.07 o 
   7   2   1      177.88      229.07     19.22 o 
   8   2   1     2307.82     2240.30    117.77 o 
   9   2   1       69.17       95.73     20.76 o 
  10   2   1       54.52       66.94     14.93 o 
 -11   3   1      282.75      281.69     53.00 o 
 -10   3   1      412.00      452.87     30.21 o 
  -9   3   1      667.01      671.77     31.94 o 
  -8   3   1       94.71      106.57     15.07 o 
  -7   3   1     3838.68     3735.99     83.90 o 
  -6   3   1      210.73      190.32     13.79 o 
  -5   3   1     8313.96     7920.94    206.26 o 
  -4   3   1      819.49      774.78     15.45 o 
  -3   3   1     4225.57     4327.35     37.37 o 
  -2   3   1     5008.76     5025.46     39.63 o 
  -1   3   1     3193.99     3245.78     29.67 o 
   0   3   1     7200.88     7243.45     85.89 o 
   1   3   1      924.35     1017.36     16.49 o 
   2   3   1     6442.22     6290.45     46.60 o 
   3   3   1     2140.46     2190.45     23.41 o 
   4   3   1     4306.83     4299.21     41.64 o 
   5   3   1      165.78      165.50      8.67 o 
   6   3   1     1033.96     1004.55     33.00 o 
   7   3   1     2098.30     2131.92     51.52 o 
   8   3   1        1.56       -0.45      7.25 o 
   9   3   1     1614.07     1668.56     64.89 o 
  10   3   1      219.17      211.65     24.21 o 
 -10   4   1      242.68      262.53     26.01 o 
  -9   4   1      591.17      620.38     40.59 o 
  -8   4   1     1732.58     1741.49     55.54 o 
  -7   4   1       42.84       45.10     10.47 o 
  -6   4   1     3850.42     3710.87     45.22 o 
  -5   4   1      886.64      819.73     29.67 o 
  -4   4   1     5944.10     5429.47    251.28 o 
  -3   4   1     3521.98     3428.95     36.50 o 
  -2   4   1     1652.31     1654.38     23.77 o 
  -1   4   1     6313.34     6404.00     52.70 o 
   0   4   1     1763.16     1822.96     39.89 o 
   1   4   1      887.20      818.94     20.74 o 
   2   4   1      627.07      629.95     18.07 o 
   3   4   1     2368.97     2126.33     95.40 o 
   4   4   1      639.07      576.95     16.97 o 
   5   4   1     1549.15     1436.70     24.79 o 
   6   4   1     1246.11     1230.32     64.55 o 
   7   4   1      425.34      468.03     26.30 o 
   8   4   1     1815.58     1847.02    104.35 o 
   9   4   1      366.88      342.48     27.94 o 
  -9   5   1      130.77      150.30     19.59 o 
  -8   5   1       12.99       27.50      9.42 o 
  -7   5   1     1741.16     1721.07     47.01 o 
  -6   5   1      192.57      170.57     13.09 o 
  -5   5   1      766.85      715.08     29.04 o 
  -4   5   1      690.05      689.89     21.35 o 
  -3   5   1     1559.98     1578.72     31.69 o 
  -2   5   1     1901.81     1874.60     28.23 o 
  -1   5   1      277.51      236.05     12.02 o 
   0   5   1      204.99      189.76     11.97 o 
   1   5   1        0.38        4.51      3.41 o 
   2   5   1      645.66      624.73     16.57 o 
   3   5   1       75.63       79.84      7.73 o 
   4   5   1      619.78      597.44     17.25 o 
   5   5   1      515.20      493.68     15.96 o 
   6   5   1      842.97      867.79     33.12 o 
   7   5   1      759.33      764.00     42.09 o 
   8   5   1      270.68      275.82     25.13 o 
  -8   6   1      559.16      564.31     42.21 o 
  -7   6   1       28.30       23.60     13.80 o 
  -6   6   1      438.96      479.25     25.63 o 
  -5   6   1       50.37       53.87      8.97 o 
  -4   6   1     1468.07     1499.41     34.14 o 
  -3   6   1      306.02      299.83     17.23 o 
  -2   6   1      653.64      716.87     40.67 o 
  -1   6   1      773.86      804.54     24.99 o 
   0   6   1        4.37        9.92      5.80 o 
   1   6   1     1070.05     1110.32     29.30 o 
   2   6   1       82.05       79.43     10.39 o 
   3   6   1      574.56      565.60     21.49 o 
   4   6   1      357.18      364.19     18.98 o 
   5   6   1      213.44      233.81     20.53 o 
   6   6   1      347.52      416.18     38.71 o 
   7   6   1       12.42       46.92     19.12 o 
  -6   7   1       22.76       25.24     15.53 o 
  -5   7   1       72.59      113.96     35.88 o 
  -4   7   1       67.34       84.76     14.64 o 
  -3   7   1      535.90      591.66     32.81 o 
  -2   7   1      317.01      350.09     26.52 o 
  -1   7   1      254.66      235.41     23.02 o 
   0   7   1       42.36       36.96     10.95 o 
   1   7   1        0.70       -4.89      7.21 o 
   2   7   1      606.84      638.10     78.31 o 
   3   7   1       18.85       19.56      9.65 o 
   4   7   1       25.78       35.88     11.65 o 
   5   7   1      330.15      347.03     37.90 o 
  -2   8   1        1.18       13.40      9.13 o 
  -1   8   1       41.79       62.00     14.38 o 
   0   8   1        1.59        9.23      8.77 o 
   1   8   1      163.31      153.12     20.74 o 
   2   8   1       42.38       37.31     14.93 o 
 -12   0   2     1188.68     1294.25     71.82 o 
 -11   0   2      109.41      123.47     26.58 o 
 -10   0   2     1865.50     1856.02     74.88 o 
  -9   0   2     3490.88     3248.22     92.97 o 
  -8   0   2      593.73      527.41     35.65 o 
  -7   0   2     6559.57     6728.72    121.91 o 
  -6   0   2     1267.67     1235.36     44.30 o 
  -5   0   2    10705.50    11039.29     80.86 o 
  -4   0   2        3.26       -3.72      2.48 o 
  -3   0   2    19630.62    20635.03    129.10 o 
  -2   0   2       46.61       62.21      3.93 o 
  -1   0   2     1811.61     1797.17     24.52 o 
   0   0   2     9977.83    10577.74     69.72 o 
   1   0   2     3902.65     4351.58     37.43 o 
   2   0   2    22368.43    24254.70    150.55 o 
   3   0   2       39.56       78.80      5.09 o 
   4   0   2    24438.67    26708.08    169.78 o 
   5   0   2      137.08       88.74     15.22 o 
   6   0   2     2257.47     2085.66     65.87 o 
   7   0   2      687.99      667.44     39.82 o 
   8   0   2     1010.62     1063.92     54.90 o 
   9   0   2     1547.17     1543.47     71.10 o 
  10   0   2      189.87      193.82     31.86 o 
 -12   1   2       39.19       62.33     24.01 o 
 -11   1   2      712.75      815.60     37.52 o 
 -10   1   2     2473.04     2441.61    191.52 o 
  -9   1   2      758.27      690.34     30.55 o 
  -8   1   2     3398.24     3417.83     63.84 o 
  -7   1   2     1281.64     1382.45     36.57 o 
  -6   1   2     4113.15     3770.88     51.02 o 
  -5   1   2      237.26      268.56      6.74 o 
  -4   1   2      388.88      242.03      6.45 o 
  -3   1   2        5.04        3.83      1.75 o 
  -2   1   2     2442.88     2306.62     18.31 o 
  -1   1   2     5836.52     6272.27     50.26 o 
   0   1   2     1438.56     1581.55     14.95 o 
   1   1   2     2694.21     2710.30     21.12 o 
   2   1   2     5129.32     5481.05     34.96 o 
   3   1   2    18872.07    20865.83     98.04 o 
   4   1   2        2.34        4.84      2.15 o 
   5   1   2     2041.87     1915.48     41.49 o 
   6   1   2      670.04      705.42     27.18 o 
   7   1   2     2957.40     2913.14     60.44 o 
   8   1   2     2344.53     2219.95    131.55 o 
   9   1   2      198.29      174.65     20.30 o 
  10   1   2      595.98      614.62     36.50 o 
 -11   2   2       13.29       19.10     11.28 o 
 -10   2   2      119.10      179.33     30.80 o 
  -9   2   2      957.63     1012.31     46.37 o 
  -8   2   2      814.44      787.97     30.18 o 
  -7   2   2     1693.18     1749.61     68.15 o 
  -6   2   2      586.64      618.67     11.98 o 
  -5   2   2     1924.28     1773.85     34.47 o 
  -4   2   2      976.84      930.55     14.78 o 
  -3   2   2     1741.14     1705.21     19.15 o 
  -2   2   2       31.18       15.24      2.58 o 
  -1   2   2      499.21      676.87     15.73 o 
   0   2   2    11802.06    12871.98    149.23 o 
   1   2   2      287.99      364.35      9.58 o 
   2   2   2     1246.15     1064.30     15.38 o 
   3   2   2      276.34      322.95     12.44 o 
   4   2   2     4491.28     4718.42     38.16 o 
   5   2   2      138.13      112.44     12.41 o 
   6   2   2      270.89      231.76     18.21 o 
   7   2   2      204.27      194.69     18.67 o 
   8   2   2      379.94      417.47     33.71 o 
   9   2   2      655.45      624.67     32.67 o 
  10   2   2        0.34       14.36     10.57 o 
 -11   3   2      144.96      175.77     21.90 o 
 -10   3   2       44.96       47.82     12.16 o 
  -9   3   2       68.63       92.70     14.44 o 
  -8   3   2       62.77       74.30     12.57 o 
  -7   3   2     1820.74     1854.73     40.68 o 
  -6   3   2     2800.52     2745.87     94.73 o 
  -5   3   2      142.48      152.38      8.36 o 
  -4   3   2     1132.55     1138.98     18.55 o 
  -3   3   2       20.09       25.53      3.65 o 
  -2   3   2     3218.38     3323.74     42.56 o 
  -1   3   2     5011.67     5360.39     39.68 o 
   0   3   2     2293.05     2656.50     43.12 o 
   1   3   2     3858.38     3992.31     37.14 o 
   2   3   2      296.67      340.14      8.74 o 
   3   3   2      436.62      451.29     12.07 o 
   4   3   2      374.35      377.20     12.33 o 
   5   3   2       94.90       99.74     11.76 o 
   6   3   2        2.35       14.37      6.96 o 
   7   3   2        2.96        9.50      7.77 o 
   8   3   2        7.67        3.38      7.93 o 
   9   3   2       11.13        6.85      9.65 o 
 -10   4   2      303.93      292.43     31.81 o 
  -9   4   2      200.18      197.26     20.64 o 
  -8   4   2      310.05      285.32     72.03 o 
  -7   4   2       12.16       20.04      6.40 o 
  -6   4   2      126.32      142.37      9.48 o 
  -5   4   2       17.71       12.71      4.35 o 
  -4   4   2       32.60       47.20      7.04 o 
  -3   4   2        6.99        6.40      4.62 o 
  -2   4   2      524.97      493.82     12.77 o 
  -1   4   2       84.98       85.15      6.33 o 
   0   4   2     3208.43     3356.04     34.04 o 
   1   4   2     1066.25     1074.26     42.61 o 
   2   4   2      588.63      648.49     18.85 o 
   3   4   2      433.21      409.30     13.98 o 
   4   4   2      276.78      266.68     11.76 o 
   5   4   2       82.38       94.47      9.95 o 
   6   4   2       33.13       44.52     10.77 o 
   7   4   2       18.84       11.13      8.53 o 
   8   4   2       42.26       57.56     14.22 o 
   9   4   2       27.00       26.32     11.85 o 
  -9   5   2      235.39      237.48     23.17 o 
  -8   5   2      317.36      314.12     31.08 o 
  -7   5   2        0.33       -3.91      6.76 o 
  -6   5   2       42.17       48.44     10.20 o 
  -5   5   2       37.55       41.96      6.36 o 
  -4   5   2      371.49      370.67     16.53 o 
  -3   5   2      475.93      465.96     19.45 o 
  -2   5   2       48.80       54.80      6.35 o 
  -1   5   2      165.79      186.09      9.93 o 
   0   5   2      298.22      282.48     13.99 o 
   1   5   2        1.78        8.18      5.14 o 
   2   5   2      375.48      379.07     16.87 o 
   3   5   2      119.62      132.33     11.75 o 
   4   5   2       17.44       14.06      5.92 o 
   5   5   2       15.40       25.71     16.28 o 
   6   5   2      373.62      370.94     36.70 o 
   7   5   2      205.79      250.03     34.48 o 
   8   5   2       73.95       81.65     24.96 o 
  -8   6   2       11.72       12.67      9.91 o 
  -7   6   2      807.16      787.62     46.92 o 
  -6   6   2      108.36      118.94     15.20 o 
  -5   6   2      655.39      669.76     33.01 o 
  -4   6   2       10.98        9.43      6.06 o 
  -3   6   2     1079.45     1057.76     28.88 o 
  -2   6   2      226.63      219.65     15.25 o 
  -1   6   2      713.92      676.11     23.00 o 
   0   6   2       10.47       17.54      6.79 o 
   1   6   2       52.24       42.70      8.45 o 
   2   6   2     1543.14     1475.51     49.54 o 
   3   6   2       52.40       53.61     10.14 o 
   4   6   2       87.32       97.02     12.07 o 
   5   6   2       87.56      109.60     15.91 o 
   6   6   2     1022.02     1001.84     57.07 o 
  -6   7   2      504.04      602.32     46.33 o 
  -5   7   2       38.21       29.70      8.86 o 
  -4   7   2     1522.99     1550.52     45.44 o 
  -3   7   2       63.33       64.63     10.98 o 
  -2   7   2      912.35      992.76     30.98 o 
  -1   7   2      414.63      395.89     23.12 o 
   0   7   2      346.46      343.95     20.80 o 
   1   7   2     1014.65     1061.58     49.25 o 
   2   7   2       82.59       92.27     18.66 o 
   3   7   2      853.24      826.33     28.67 o 
   4   7   2        0.56       10.08      9.76 o 
   5   7   2      260.86      275.26     25.04 o 
  -3   8   2      406.57      383.20     30.80 o 
  -2   8   2       74.87       87.20     17.89 o 
  -1   8   2      360.28      349.49     29.23 o 
   0   8   2      183.61      182.80     22.29 o 
   1   8   2       10.97       21.03     10.80 o 
 -12   1   3      105.04      120.44     19.54 o 
 -11   1   3       14.44       14.25      9.84 o 
 -10   1   3      991.42      970.94     37.77 o 
  -9   1   3       16.55       16.89      8.33 o 
  -8   1   3      234.88      231.89     22.04 o 
  -7   1   3      851.92      839.73     27.83 o 
  -6   1   3      533.77      591.73     14.55 o 
  -5   1   3      398.45      341.87      8.43 o 
  -4   1   3     1367.52     1437.79     16.87 o 
  -3   1   3      696.88      660.20     10.33 o 
  -2   1   3     6562.64     7038.46     39.41 o 
  -1   1   3      135.74      151.39      5.94 o 
   0   1   3      123.46       72.24      3.98 o 
   1   1   3      626.26      755.07     11.43 o 
   2   1   3      242.91      213.41      6.60 o 
   3   1   3       53.80       46.57      4.11 o 
   4   1   3     1012.77      943.88     14.41 o 
   5   1   3      406.69      469.67     21.24 o 
   6   1   3      530.28      527.62     59.55 o 
   7   1   3       26.22       31.48      9.23 o 
   8   1   3      219.21      197.64     46.78 o 
   9   1   3      187.12      210.95     22.71 o 
 -12   2   3       39.34       42.20     12.96 o 
 -11   2   3      379.37      414.31     29.54 o 
 -10   2   3        5.74        1.06      9.03 o 
  -9   2   3      922.58      913.71     34.91 o 
  -8   2   3     1530.09     1561.17     42.08 o 
  -7   2   3      113.62      122.98     10.93 o 
  -6   2   3      927.37      858.83     15.44 o 
  -5   2   3       23.27       19.93      3.30 o 
  -4   2   3      533.45      450.04     10.39 o 
  -3   2   3      223.01      191.71      6.58 o 
  -2   2   3       85.43       56.49      3.52 o 
  -1   2   3     3702.16     4114.73     28.53 o 
   0   2   3     2298.35     2277.74     24.25 o 
   1   2   3      149.05      129.80      5.87 o 
   2   2   3     4330.67     4684.24     36.86 o 
   3   2   3     3119.07     3140.59     30.32 o 
   4   2   3     1545.16     1618.63     23.42 o 
   5   2   3     1902.38     1884.86     43.35 o 
   6   2   3       21.46       36.57      8.93 o 
   7   2   3      550.42      539.23     27.30 o 
   8   2   3      735.21      681.11     32.55 o 
   9   2   3      704.26      630.82     33.68 o 
 -11   3   3       46.57       69.39     14.54 o 
 -10   3   3     3350.99     3302.67     72.71 o 
  -9   3   3       31.58       37.10     10.26 o 
  -8   3   3     1872.66     1944.19     40.03 o 
  -7   3   3     1283.23     1283.74     82.02 o 
  -6   3   3      637.46      550.34     32.85 o 
  -5   3   3     4698.74     4516.45     43.47 o 
  -4   3   3       17.39       23.72      4.99 o 
  -3   3   3     8864.39     9375.98     59.75 o 
  -2   3   3     2835.03     3105.82     39.97 o 
  -1   3   3    10363.04    10703.56     71.64 o 
   0   3   3     1022.02      967.39     12.35 o 
   1   3   3     1590.40     1501.56     20.31 o 
   2   3   3     2829.30     2765.19     44.43 o 
   3   3   3      795.09      814.60     16.76 o 
   4   3   3     1759.89     1685.91     24.87 o 
   5   3   3      134.55      161.31     15.54 o 
   6   3   3     2042.75     2022.71     49.62 o 
   7   3   3        7.12       18.30      8.90 o 
   8   3   3      508.91      493.22     29.57 o 
   9   3   3      217.66      261.81     26.19 o 
 -10   4   3        1.50       18.24      9.73 o 
  -9   4   3     1524.24     1504.19     46.17 o 
  -8   4   3      466.96      472.42     33.21 o 
  -7   4   3     1753.78     1725.85     33.61 o 
  -6   4   3     1118.50     1032.65     21.03 o 
  -5   4   3      273.29      241.06     20.59 o 
  -4   4   3     8503.00     8552.96     62.92 o 
  -3   4   3        2.21        1.40      2.77 o 
  -2   4   3     2865.42     2732.81     33.58 o 
  -1   4   3     3842.03     3928.55     36.50 o 
   0   4   3     6020.94     6221.90    105.89 o 
   1   4   3     3972.94     3987.66     32.93 o 
   2   4   3      442.53      425.08     12.76 o 
   3   4   3     1959.54     1856.63     27.75 o 
   4   4   3        7.35       13.38      5.26 o 
   5   4   3     1678.80     1723.27     44.24 o 
   6   4   3       21.84       25.41      9.10 o 
   7   4   3      221.18      267.09     23.06 o 
   8   4   3      303.22      317.13     26.32 o 
 -10   5   3      501.29      553.07     48.81 o 
  -9   5   3       95.25       83.73     21.48 o 
  -8   5   3      106.06      119.65     16.46 o 
  -7   5   3       86.60       83.94     12.61 o 
  -6   5   3      171.35      184.10     19.61 o 
  -5   5   3     1066.18     1078.87     27.28 o 
  -4   5   3        0.92        0.29      4.63 o 
  -3   5   3     1260.33     1240.78     29.00 o 
  -2   5   3       84.56       79.47      9.50 o 
  -1   5   3     2374.64     2289.75     60.93 o 
   0   5   3     1221.04     1207.27     29.57 o 
   1   5   3     1719.19     1732.24     34.34 o 
   2   5   3     2367.66     2326.95     52.53 o 
   3   5   3      151.63      156.42     13.62 o 
   4   5   3      826.90      775.77     23.70 o 
   5   5   3      134.84      103.63     23.24 o 
   6   5   3     1650.03     1656.42     71.96 o 
   7   5   3      227.41      247.08     35.45 o 
  -8   6   3      168.30      209.54     30.58 o 
  -7   6   3       94.32      131.07     16.60 o 
  -6   6   3       41.13       48.27     15.83 o 
  -5   6   3      110.84      133.06     13.16 o 
  -4   6   3     2036.18     1973.63     40.38 o 
  -3   6   3       26.93       27.26      7.36 o 
  -2   6   3      432.73      418.87     19.82 o 
  -1   6   3      160.82      167.88     20.36 o 
   0   6   3     1551.93     1487.42     58.97 o 
   1   6   3      701.60      718.17     24.49 o 
   2   6   3       15.82       23.35      7.18 o 
   3   6   3      241.10      246.09     17.04 o 
   4   6   3      110.87      135.48     13.71 o 
   5   6   3     1017.29     1127.48     59.49 o 
   6   6   3      137.97      170.22     30.44 o 
  -6   7   3       19.87       37.30      9.23 o 
  -5   7   3      176.23      184.74     16.86 o 
  -4   7   3        4.27       -5.79      7.13 o 
  -3   7   3      269.12      295.11     28.68 o 
  -2   7   3       20.97       15.52      9.45 o 
  -1   7   3      183.90      217.22     17.47 o 
   0   7   3       43.66       41.69      9.51 o 
   1   7   3      351.71      372.17     21.51 o 
   2   7   3       64.30      101.64     13.16 o 
   3   7   3       61.39       63.52     11.49 o 
   4   7   3       64.19       88.30     16.06 o 
  -2   8   3       44.60       29.74     11.79 o 
  -1   8   3       90.14       67.99     14.99 o 
   0   8   3       83.44       95.78     17.31 o 
 -12   0   4     2126.92     1974.18     83.57 o 
 -11   0   4      102.97       90.86     23.76 o 
 -10   0   4     1126.85     1108.89     56.52 o 
  -9   0   4       11.45       12.52     10.57 o 
  -8   0   4     8851.26     9154.73    150.80 o 
  -7   0   4     5502.86     5453.79    205.37 o 
  -6   0   4     4880.34     5179.70     54.11 o 
  -5   0   4     6168.94     6507.62     60.71 o 
  -4   0   4     1045.20      928.54     28.08 o 
  -3   0   4    10817.96    11303.02     83.74 o 
  -2   0   4     1508.29     1413.09     20.83 o 
  -1   0   4    16866.90    18075.47    118.59 o 
   0   0   4      232.42      269.53      9.75 o 
   1   0   4     1318.79     1251.02     22.25 o 
   2   0   4      367.27      244.92     14.68 o 
   3   0   4     1233.31     1078.11     22.30 o 
   4   0   4     1764.25     1389.89     48.86 o 
   5   0   4      688.35      707.87     37.82 o 
   6   0   4     1033.11     1211.15     53.60 o 
   7   0   4      165.31      168.69     25.85 o 
   8   0   4     2069.28     2027.58     80.67 o 
   9   0   4       18.38       21.07     14.50 o 
 -12   1   4       47.10       50.48     13.45 o 
 -11   1   4     1513.43     1462.65     48.37 o 
 -10   1   4      160.22      141.71     18.04 o 
  -9   1   4       58.73       67.20     12.01 o 
  -8   1   4     1045.94     1045.66     33.04 o 
  -7   1   4     4310.08     4465.58     38.24 o 
  -6   1   4     8196.07     8590.04     55.13 o 
  -5   1   4     1955.08     1881.33     21.29 o 
  -4   1   4     1685.20     1476.88     17.66 o 
  -3   1   4     4046.81     4535.52     59.20 o 
  -2   1   4    19328.27    19906.45     92.53 o 
  -1   1   4       96.84      166.20      7.61 o 
   0   1   4      299.41      156.07      5.90 o 
   1   1   4     1674.84     1607.19     18.49 o 
   2   1   4     4363.28     4431.23     39.19 o 
   3   1   4     5081.95     5453.10     62.36 o 
   4   1   4     1081.57     1065.79     20.70 o 
   5   1   4     3340.01     3334.77     60.12 o 
   6   1   4      452.00      465.49     36.82 o 
   7   1   4     1256.98     1255.67     42.12 o 
   8   1   4      373.74      396.85     28.02 o 
   9   1   4      653.79      781.16     37.44 o 
 -12   2   4      535.16      465.30     32.09 o 
 -11   2   4       16.56        9.98      9.34 o 
 -10   2   4       22.46       28.50      9.98 o 
  -9   2   4      196.94      232.22     19.68 o 
  -8   2   4     1401.03     1384.81     32.34 o 
  -7   2   4      934.74      948.34     17.44 o 
  -6   2   4      398.93      375.65     10.67 o 
  -5   2   4     1755.81     1728.45     21.96 o 
  -4   2   4     1985.11     2109.24     68.65 o 
  -3   2   4     5430.10     5600.38     66.92 o 
  -2   2   4      427.46      435.23     13.67 o 
  -1   2   4     2985.88     2935.86     32.84 o 
   0   2   4     1459.09     1659.04     21.79 o 
   1   2   4     3854.16     3927.38     32.80 o 
   2   2   4     3481.63     3419.74     44.83 o 
   3   2   4       10.05        9.41      2.99 o 
   4   2   4     4653.03     4753.33     55.71 o 
   5   2   4      123.85      128.78     14.33 o 
   6   2   4      787.78      809.47     31.61 o 
   7   2   4      328.80      337.34     26.31 o 
   8   2   4      814.02      853.54     37.25 o 
   9   2   4      174.55      204.00     69.00 o 
 -11   3   4      191.19      201.51     22.18 o 
 -10   3   4       83.86       88.00     15.13 o 
  -9   3   4      370.42      388.97     50.98 o 
  -8   3   4      212.25      200.84     38.90 o 
  -7   3   4      629.81      629.02     15.59 o 
  -6   3   4      540.83      517.05     13.69 o 
  -5   3   4      370.10      364.91     17.56 o 
  -4   3   4     1049.69     1141.21     19.31 o 
  -3   3   4       97.18      105.42      5.97 o 
  -2   3   4     1665.69     1733.17     24.35 o 
  -1   3   4     1079.89     1166.30     14.92 o 
   0   3   4      145.75      128.27      6.02 o 
   1   3   4      577.34      575.12     12.87 o 
   2   3   4     1065.52     1045.42     26.95 o 
   3   3   4     1828.18     1820.39     25.74 o 
   4   3   4      852.52      815.84     21.43 o 
   5   3   4      355.54      399.62     22.01 o 
   6   3   4      131.92      136.77     16.33 o 
   7   3   4      169.98      171.43     19.52 o 
   8   3   4      194.20      213.40     22.84 o 
 -11   4   4       29.71       20.44     15.83 o 
 -10   4   4       85.40       66.66     14.12 o 
  -9   4   4      309.71      332.17     22.23 o 
  -8   4   4      116.21      134.88     15.91 o 
  -7   4   4       12.80       12.28      4.53 o 
  -6   4   4      135.84      132.93     12.94 o 
  -5   4   4        0.10        4.20      3.38 o 
  -4   4   4     1566.62     1575.72     30.27 o 
  -3   4   4        0.14        0.06      3.53 o 
  -2   4   4     1344.18     1264.59     32.82 o 
  -1   4   4     2122.11     2308.50     36.48 o 
   0   4   4       22.43       25.54      5.64 o 
   1   4   4     1697.94     1688.24     31.35 o 
   2   4   4       31.80       33.40      9.68 o 
   3   4   4       21.89       29.10      6.52 o 
   4   4   4      788.40      782.45     29.09 o 
   5   4   4      864.44      676.06     43.88 o 
   6   4   4        3.24       16.42     13.25 o 
   7   4   4       53.91       35.54     18.51 o 
   8   4   4        0.25       24.91     18.00 o 
 -10   5   4      212.35      237.81     34.73 o 
  -9   5   4       57.42       37.44     15.00 o 
  -8   5   4       29.67       35.40     13.64 o 
  -7   5   4        1.49       -2.97      6.22 o 
  -6   5   4      102.98      121.13     11.84 o 
  -5   5   4      201.85      218.70     14.81 o 
  -4   5   4      405.90      374.72     17.41 o 
  -3   5   4       12.16       22.74      6.16 o 
  -2   5   4     1068.52     1077.57     32.57 o 
  -1   5   4       36.18       43.93      7.65 o 
   0   5   4      664.09      688.95     22.26 o 
   1   5   4      344.04      320.94     17.02 o 
   2   5   4       56.00       50.39      8.36 o 
   3   5   4      226.78      215.12     15.20 o 
   4   5   4      112.76      138.57     16.95 o 
   5   5   4       62.14       69.21     19.98 o 
   6   5   4      291.02      318.79     38.26 o 
   7   5   4        1.38       -2.73     16.31 o 
  -8   6   4        3.19       18.00     14.50 o 
  -7   6   4       70.93       73.96     17.43 o 
  -6   6   4      423.44      399.65     20.58 o 
  -5   6   4      242.62      276.05     35.19 o 
  -4   6   4      163.03      194.52     15.89 o 
  -3   6   4      368.34      393.10     27.23 o 
  -2   6   4       25.60       29.10      7.83 o 
  -1   6   4     3329.74     3266.70     53.33 o 
   0   6   4      347.61      362.64     19.91 o 
   1   6   4      280.44      300.68     20.99 o 
   2   6   4      395.95      398.98     20.59 o 
   3   6   4      721.34      688.31     25.16 o 
   4   6   4       22.19       28.78     11.29 o 
   5   6   4       47.03       69.04     21.12 o 
  -6   7   4      344.05      348.37     21.85 o 
  -5   7   4      196.59      209.19     18.15 o 
  -4   7   4      817.11      854.63     29.94 o 
  -3   7   4       20.07       29.05     10.15 o 
  -2   7   4      652.05      671.03     44.64 o 
  -1   7   4        3.33        2.06      6.88 o 
   0   7   4     1041.29     1018.47     32.22 o 
   1   7   4        6.83       20.40      8.36 o 
   2   7   4      169.58      178.32     16.75 o 
   3   7   4      130.24      147.78     15.75 o 
 -12   1   5      159.22      198.89     23.48 o 
 -11   1   5       89.61       73.24     14.84 o 
 -10   1   5      249.89      263.92     40.61 o 
  -9   1   5      523.65      513.71     25.02 o 
  -8   1   5     1333.00     1279.30     29.96 o 
  -7   1   5      342.94      341.89     10.26 o 
  -6   1   5     2557.65     2615.58     27.80 o 
  -5   1   5     2509.68     2598.13     23.63 o 
  -4   1   5      957.39     1121.79     15.53 o 
  -3   1   5     2169.71     2138.82     23.50 o 
  -2   1   5      522.86      578.30     14.32 o 
  -1   1   5      612.86      548.36     15.32 o 
   0   1   5     2788.93     3090.81     69.65 o 
   1   1   5      220.56      207.29      7.63 o 
   2   1   5     1726.46     1850.37     22.91 o 
   3   1   5      205.29      200.51      8.39 o 
   4   1   5       56.23       58.09      9.50 o 
   5   1   5        0.85        2.82      5.38 o 
   6   1   5      438.57      393.99     32.77 o 
   7   1   5        0.05       19.21      8.46 o 
   8   1   5      193.16      162.60     20.25 o 
 -12   2   5      119.98      105.26     18.30 o 
 -11   2   5      958.98      912.20     38.31 o 
 -10   2   5       40.73       46.04     11.54 o 
  -9   2   5      120.30      153.00     19.99 o 
  -8   2   5       60.69       60.48     14.79 o 
  -7   2   5     3271.56     3384.63     35.15 o 
  -6   2   5       21.99       46.07      5.03 o 
  -5   2   5      415.21      379.19     11.71 o 
  -4   2   5     4325.71     4683.33     68.22 o 
  -3   2   5     1466.13     1459.33     23.67 o 
  -2   2   5     4596.41     4314.80     42.95 o 
  -1   2   5     5593.16     6047.15     81.89 o 
   0   2   5     1744.46     1669.50     19.74 o 
   1   2   5     3063.22     3198.12     31.88 o 
   2   2   5     1989.30     2010.67     25.38 o 
   3   2   5      333.92      349.06     11.08 o 
   4   2   5      367.43      380.95     19.46 o 
   5   2   5     2528.43     2548.56     54.43 o 
   6   2   5       85.71       89.04     13.74 o 
   7   2   5     1520.59     1504.44     47.64 o 
   8   2   5       20.35       38.52     17.57 o 
 -12   3   5      500.84      525.74     33.74 o 
 -11   3   5      309.86      361.96     27.11 o 
 -10   3   5      691.74      693.36     60.76 o 
  -9   3   5      258.28      293.15     23.87 o 
  -8   3   5     3195.07     3265.65     60.70 o 
  -7   3   5        7.19       16.86      3.95 o 
  -6   3   5     6048.78     5933.81    128.59 o 
  -5   3   5      309.83      308.67     10.19 o 
  -4   3   5      976.51      940.67     18.80 o 
  -3   3   5     1995.61     1803.39     29.59 o 
  -2   3   5     2296.45     2402.10     34.43 o 
  -1   3   5     3392.49     3278.56     71.01 o 
   0   3   5      138.33      120.44      6.29 o 
   1   3   5     3099.00     2905.13     30.87 o 
   2   3   5     1425.27     1409.56     22.41 o 
   3   3   5     3040.49     3056.91     35.30 o 
   4   3   5      121.04      150.85     15.01 o 
   5   3   5       16.94       40.75     12.42 o 
   6   3   5     1247.06     1152.53     49.85 o 
   7   3   5        0.46        8.53      8.11 o 
   8   3   5      555.86      637.94     49.50 o 
 -11   4   5      825.46      833.82     56.10 o 
 -10   4   5      125.05      115.37     17.69 o 
  -9   4   5     1151.08     1082.73     57.38 o 
  -8   4   5      158.87      199.55     27.10 o 
  -7   4   5     3129.34     3072.92     45.47 o 
  -6   4   5       26.15       21.79      5.76 o 
  -5   4   5     1050.46      999.93     24.81 o 
  -4   4   5     2320.36     2387.10     38.72 o 
  -3   4   5     1553.33     1468.86     29.88 o 
  -2   4   5     3794.91     3646.31    170.82 o 
  -1   4   5      605.89      599.66     30.75 o 
   0   4   5     2396.89     2336.95     38.11 o 
   1   4   5      532.50      527.53     23.50 o 
   2   4   5     2537.56     2486.01     83.86 o 
   3   4   5      439.65      434.28     18.66 o 
   4   4   5      448.60      412.09     36.82 o 
   5   4   5     1639.29     1573.63     68.96 o 
   6   4   5       19.64       42.58     19.45 o 
   7   4   5      759.01      856.36     58.35 o 
 -10   5   5      720.94      698.98     35.92 o 
  -9   5   5        0.10       -7.26      9.29 o 
  -8   5   5      915.75      785.98     48.11 o 
  -7   5   5       77.67       88.14     12.85 o 
  -6   5   5      812.51      812.72     25.09 o 
  -5   5   5      521.53      537.19     20.55 o 
  -4   5   5      557.16      591.34     21.25 o 
  -3   5   5     1696.32     1805.51     36.61 o 
  -2   5   5      228.80      224.67     14.93 o 
  -1   5   5     2785.97     2836.99     46.20 o 
   0   5   5       18.71       25.77      7.01 o 
   1   5   5     1568.64     1579.15     34.58 o 
   2   5   5      361.31      373.55     22.07 o 
   3   5   5     1777.33     1694.04     41.77 o 
   4   5   5     1269.37     1076.39     57.30 o 
   5   5   5       98.96      100.40     23.88 o 
   6   5   5     1039.86     1106.69     63.78 o 
  -9   6   5     1147.65     1052.40     60.69 o 
  -8   6   5       69.35       58.52     17.81 o 
  -7   6   5      784.54      823.90     43.36 o 
  -6   6   5      380.48      374.17     20.83 o 
  -5   6   5      200.70      174.64     26.08 o 
  -4   6   5     1047.04     1050.60     37.02 o 
  -3   6   5        2.97        9.07      6.51 o 
  -2   6   5      501.51      499.93     29.05 o 
  -1   6   5      617.76      552.15     30.14 o 
   0   6   5     1109.87     1094.26     31.47 o 
   1   6   5        4.51       14.36      7.07 o 
   2   6   5      251.31      257.10     18.26 o 
   3   6   5       93.01       95.74     12.40 o 
   4   6   5      286.57      280.14     36.54 o 
   5   6   5      124.55      133.57     29.00 o 
  -6   7   5      136.47      140.63     15.13 o 
  -5   7   5      165.65      171.78     16.63 o 
  -4   7   5        0.80       10.14      7.48 o 
  -3   7   5      194.24      206.93     17.79 o 
  -2   7   5        0.16        2.04      5.84 o 
  -1   7   5      329.84      304.84     20.91 o 
   0   7   5        1.07        0.11      7.90 o 
   1   7   5       93.67      100.25     13.78 o 
   2   7   5       61.88       66.96     11.68 o 
 -13   0   6     1354.95     1199.41     68.51 o 
 -12   0   6      630.23      607.14     46.42 o 
 -11   0   6     3423.19     3207.21     98.84 o 
 -10   0   6      376.53      362.31     33.95 o 
  -9   0   6        7.44       40.41     14.61 o 
  -8   0   6     9484.05     9886.00    154.72 o 
  -7   0   6      183.52      204.99     11.61 o 
  -6   0   6     1157.80      963.78     23.50 o 
  -5   0   6     4065.42     4533.43     52.39 o 
  -4   0   6    16274.75    18025.86    140.96 o 
  -3   0   6     4558.38     4763.53     50.35 o 
  -2   0   6      164.00       99.72     12.36 o 
  -1   0   6     1469.80     2029.40     31.25 o 
   0   0   6      233.42      320.64     12.98 o 
   1   0   6    13116.63    13483.91    109.16 o 
   2   0   6      226.69      187.09     12.34 o 
   3   0   6       66.25       58.88      7.78 o 
   4   0   6      851.96      744.91     38.60 o 
   5   0   6     3545.75     3329.87     90.55 o 
   6   0   6      228.30      254.12     30.69 o 
   7   0   6      350.29      396.73     39.24 o 
   8   0   6      209.20      266.56     36.40 o 
 -12   1   6      472.06      475.64     31.23 o 
 -11   1   6      615.51      597.13     38.21 o 
 -10   1   6      764.68      764.19     32.00 o 
  -9   1   6     2566.77     2472.19     44.45 o 
  -8   1   6      151.51      143.03     10.06 o 
  -7   1   6     2421.57     2362.00     28.40 o 
  -6   1   6      258.32      309.13     11.17 o 
  -5   1   6     4115.95     3801.95     33.75 o 
  -4   1   6     4417.39     4674.39     70.14 o 
  -3   1   6     4369.54     4240.75     32.51 o 
  -2   1   6     3858.65     3703.44     29.64 o 
  -1   1   6     2662.00     2564.81     25.03 o 
   0   1   6     4463.59     4196.84     35.38 o 
   1   1   6       42.33       55.04      5.23 o 
   2   1   6     9345.62     9737.29     84.11 o 
   3   1   6       55.00       57.62      5.93 o 
   4   1   6       68.18       78.01     11.18 o 
   5   1   6     3128.86     3038.02    131.44 o 
   6   1   6     2251.91     2191.98    123.62 o 
   7   1   6     1089.26     1049.83     41.12 o 
   8   1   6        0.48        0.31      8.48 o 
 -12   2   6      697.93      675.37     35.33 o 
 -11   2   6      374.66      393.67     27.55 o 
 -10   2   6       27.57       54.85     12.16 o 
  -9   2   6       12.91       25.08      7.59 o 
  -8   2   6     3374.37     3323.08     43.99 o 
  -7   2   6       19.75       16.34      4.09 o 
  -6   2   6      168.63      108.91      7.19 o 
  -5   2   6     1343.32     1428.22     20.29 o 
  -4   2   6     7079.83     7429.66     61.44 o 
  -3   2   6     2565.95     2303.88     31.92 o 
  -2   2   6     1026.46     1011.36     20.76 o 
  -1   2   6      969.82      875.68     12.84 o 
   0   2   6       68.24       64.60      6.57 o 
   1   2   6     8242.15     8070.34    372.26 o 
   2   2   6      199.03      199.56      9.45 o 
   3   2   6      689.53      648.94     25.13 o 
   4   2   6     1958.56     1974.11     46.21 o 
   5   2   6     2566.92     2544.64     89.27 o 
   6   2   6     1078.44     1096.53     39.73 o 
   7   2   6       17.42       34.38     10.84 o 
 -12   3   6       57.04       70.46     21.26 o 
 -11   3   6      157.61      141.84     27.06 o 
 -10   3   6      142.84      166.40     15.97 o 
  -9   3   6      113.09      126.88     16.75 o 
  -8   3   6      190.56      190.16     12.71 o 
  -7   3   6      820.10      776.07     27.19 o 
  -6   3   6     1047.87      973.07     59.98 o 
  -5   3   6      556.79      547.89     17.26 o 
  -4   3   6      184.79      174.04     11.08 o 
  -3   3   6      629.54      595.76     27.63 o 
  -2   3   6      673.01      566.83     30.50 o 
  -1   3   6      107.59      116.71      9.47 o 
   0   3   6       77.33       49.83      9.66 o 
   1   3   6      147.57      160.89     16.96 o 
   2   3   6      416.19      380.30     22.22 o 
   3   3   6       73.88       87.81      9.49 o 
   4   3   6      264.66      265.39     30.50 o 
   5   3   6      362.34      360.59     36.45 o 
   6   3   6      302.65      300.42     36.40 o 
   7   3   6       40.72       77.17     21.93 o 
 -11   4   6        6.71        8.21     13.05 o 
 -10   4   6      309.39      285.54     35.84 o 
  -9   4   6      227.93      229.94     30.03 o 
  -8   4   6       50.54       53.13     10.31 o 
  -7   4   6        0.20        8.73      6.95 o 
  -6   4   6        2.67        1.29      4.22 o 
  -5   4   6      182.93      154.92     20.59 o 
  -4   4   6      444.48      444.29     17.13 o 
  -3   4   6       44.55       42.98      7.23 o 
  -2   4   6      104.95      101.95     10.16 o 
  -1   4   6      104.53       99.60     10.08 o 
   0   4   6      525.41      515.78     40.13 o 
   1   4   6       97.00      108.64     10.77 o 
   2   4   6        8.80       13.80      5.55 o 
   3   4   6      247.00      237.67     19.32 o 
   4   4   6       31.23       14.78     13.11 o 
   5   4   6       29.00       51.04     18.45 o 
   6   4   6       12.98       -4.95     13.64 o 
  -9   5   6      531.00      473.26     42.49 o 
  -8   5   6      168.03      174.56     43.48 o 
  -7   5   6        1.26        4.40      5.48 o 
  -6   5   6       43.87       56.55      9.14 o 
  -5   5   6        4.72        2.79      4.49 o 
  -4   5   6       16.66       18.88      6.66 o 
  -3   5   6        1.55        4.74      5.00 o 
  -2   5   6       91.54      131.26     12.66 o 
  -1   5   6       62.57       58.27      9.02 o 
   0   5   6     1106.08     1081.59     29.15 o 
   1   5   6        9.44        9.08      6.12 o 
   2   5   6      975.53      889.56     26.96 o 
   3   5   6       12.46       21.63      7.49 o 
   4   5   6      118.62      150.43     28.24 o 
   5   5   6      252.84      295.66     38.93 o 
  -9   6   6       93.99       78.03     21.90 o 
  -8   6   6      207.34      198.87     20.81 o 
  -7   6   6      298.62      296.52     19.49 o 
  -6   6   6      323.68      359.70     21.09 o 
  -5   6   6       38.69       51.43      9.90 o 
  -4   6   6      334.06      332.13     20.21 o 
  -3   6   6        5.95        7.96      6.85 o 
  -2   6   6      322.49      338.37     20.18 o 
  -1   6   6      621.73      628.48     30.22 o 
   0   6   6       22.14       28.45      9.89 o 
   1   6   6      793.84      806.80     27.80 o 
   2   6   6        7.51        2.66      6.72 o 
   3   6   6      732.24      688.27     34.10 o 
   4   6   6      107.15      110.70     26.07 o 
  -6   7   6      105.82      118.49     22.76 o 
  -5   7   6      593.11      597.68     30.66 o 
  -4   7   6       63.03       74.89     12.35 o 
  -3   7   6       41.13       91.91     15.71 o 
  -2   7   6      549.05      572.90     26.82 o 
  -1   7   6        4.98       -5.00      7.27 o 
   0   7   6      470.93      543.47     51.83 o 
   1   7   6       58.49       61.94     12.00 o 
   2   7   6      224.05      238.40     19.96 o 
 -13   1   7       98.49      107.55     19.30 o 
 -12   1   7       30.49       34.22     14.37 o 
 -11   1   7      472.79      465.69     28.87 o 
 -10   1   7      137.03      141.38     17.19 o 
  -9   1   7      307.46      310.47     17.57 o 
  -8   1   7      994.11      984.63     19.27 o 
  -7   1   7       96.37       99.05      7.20 o 
  -6   1   7      558.22      514.34     12.69 o 
  -5   1   7      872.79      937.62     16.26 o 
  -4   1   7     2802.76     2806.06     35.16 o 
  -3   1   7     2746.33     3071.15     34.29 o 
  -2   1   7      345.93      334.68      9.04 o 
  -1   1   7      886.11      955.88     15.94 o 
   0   1   7        7.57        8.40      3.17 o 
   1   1   7      554.06      530.86     17.44 o 
   2   1   7      113.43      117.82      7.91 o 
   3   1   7      225.68      219.66     12.21 o 
   4   1   7      345.40      383.90     34.64 o 
   5   1   7      380.63      410.33     24.14 o 
   6   1   7       25.02       22.53      8.74 o 
   7   1   7      241.97      209.65     22.71 o 
 -12   2   7      259.09      319.62     27.18 o 
 -11   2   7       36.80       19.79     10.87 o 
 -10   2   7      411.03      454.92     30.95 o 
  -9   2   7     1432.84     1428.21     74.86 o 
  -8   2   7      916.72      904.83     19.18 o 
  -7   2   7     1392.84     1321.76     22.02 o 
  -6   2   7      108.93      105.58      7.91 o 
  -5   2   7     4021.55     3960.41     65.34 o 
  -4   2   7        2.84       13.97      3.89 o 
  -3   2   7     3068.12     2989.25     38.54 o 
  -2   2   7     3576.02     3701.17    109.99 o 
  -1   2   7       96.82       76.36      8.17 o 
   0   2   7     4813.02     4767.11     60.89 o 
   1   2   7     1839.97     1782.10     44.72 o 
   2   2   7     2986.54     2895.80     34.41 o 
   3   2   7       11.23       19.07      5.29 o 
   4   2   7      861.89      997.83     34.08 o 
   5   2   7      117.97      182.50     18.51 o 
   6   2   7      114.20      132.88     25.80 o 
   7   2   7      320.49      355.77     41.77 o 
 -12   3   7      101.72      125.86     28.88 o 
 -11   3   7     1599.35     1529.04     53.32 o 
 -10   3   7      396.17      367.57     38.49 o 
  -9   3   7      748.81      729.33     45.86 o 
  -8   3   7     1043.94      985.63     25.81 o 
  -7   3   7        3.52        8.63      4.48 o 
  -6   3   7     1171.13     1098.02     25.92 o 
  -5   3   7      213.40      218.56     19.05 o 
  -4   3   7     2116.24     1892.38     32.83 o 
  -3   3   7      799.78      876.80     40.79 o 
  -2   3   7     1640.66     1564.95     29.71 o 
  -1   3   7      481.98      452.73     22.89 o 
   0   3   7      621.41      606.64     18.83 o 
   1   3   7     1223.02     1105.85     25.78 o 
   2   3   7      820.10      793.10     27.47 o 
   3   3   7      745.47      744.31     28.15 o 
   4   3   7      408.65      416.88     37.87 o 
   5   3   7     1206.73     1214.77     61.92 o 
   6   3   7        8.92       34.00     15.36 o 
 -11   4   7      316.48      324.51     35.56 o 
 -10   4   7      289.38      337.57     36.84 o 
  -9   4   7     1074.90     1113.12     57.80 o 
  -8   4   7      310.93      315.85     39.99 o 
  -7   4   7     1298.16     1259.20     30.08 o 
  -6   4   7       62.47       76.18      9.39 o 
  -5   4   7     1890.07     1859.93     68.81 o 
  -4   4   7       20.80       37.29      7.08 o 
  -3   4   7      708.52      689.31     21.71 o 
  -2   4   7      805.61      765.85     22.87 o 
  -1   4   7      822.99      809.91     23.69 o 
   0   4   7     2193.58     2147.57     61.49 o 
   1   4   7      940.20      913.93     25.64 o 
   2   4   7     1312.72     1266.18     42.47 o 
   3   4   7        4.07       13.28      8.12 o 
   4   4   7     1456.00     1349.87     64.84 o 
   5   4   7        5.25       26.07     14.58 o 
   6   4   7      257.29      305.60     39.77 o 
 -10   5   7      335.86      380.48     41.91 o 
  -9   5   7      245.09      239.90     33.14 o 
  -8   5   7      362.18      374.78     30.32 o 
  -7   5   7      198.93      206.12     15.70 o 
  -6   5   7     2775.16     2760.25     54.90 o 
  -5   5   7       17.14       23.21      7.02 o 
  -4   5   7      962.95     1002.33     28.76 o 
  -3   5   7      522.85      465.87     20.31 o 
  -2   5   7     2125.31     2163.01     53.22 o 
  -1   5   7     2597.58     2608.71     46.56 o 
   0   5   7      438.71      440.42     20.58 o 
   1   5   7     2800.21     2678.66     78.78 o 
   2   5   7       22.90       25.51      8.14 o 
   3   5   7     1548.24     1579.63     53.16 o 
   4   5   7      137.94       91.91     24.77 o 
  -8   6   7      179.60      190.88     20.85 o 
  -7   6   7      826.90      818.67     47.79 o 
  -6   6   7        1.87       10.12      6.87 o 
  -5   6   7      839.73      867.92     29.40 o 
  -4   6   7      117.79      111.39     13.41 o 
  -3   6   7      689.33      645.04     28.24 o 
  -2   6   7      618.98      625.82     42.85 o 
  -1   6   7      261.77      267.23     25.47 o 
   0   6   7     1062.61     1049.94     32.43 o 
   1   6   7        1.27       -0.34      6.47 o 
   2   6   7      394.38      400.78     38.87 o 
   3   6   7       93.19       81.09     16.68 o 
  -6   7   7      543.55      551.88     31.68 o 
  -5   7   7      154.92      152.09     16.63 o 
  -4   7   7        7.13       13.21      8.51 o 
  -3   7   7       10.58       18.45      8.55 o 
  -2   7   7      109.98      120.21     14.83 o 
  -1   7   7      252.41      280.39     21.53 o 
   0   7   7       20.18       35.69      9.98 o 
 -13   0   8      773.94      872.33     56.77 o 
 -12   0   8      121.18      183.24     30.25 o 
 -11   0   8     1155.18     1193.76     58.13 o 
 -10   0   8        5.86       13.08     12.38 o 
  -9   0   8     1947.10     1942.71     46.79 o 
  -8   0   8     2770.00     2696.27     46.84 o 
  -7   0   8     1652.03     1771.69     35.70 o 
  -6   0   8      483.30      428.06     25.09 o 
  -5   0   8       75.37       96.40      9.10 o 
  -4   0   8     6956.25     7733.22     76.68 o 
  -3   0   8      637.93      698.82     60.16 o 
  -2   0   8     6773.19     6947.28     71.61 o 
  -1   0   8      892.89      800.54     22.48 o 
   0   0   8     1320.78     1253.61     29.42 o 
   1   0   8      717.52      723.24     23.76 o 
   2   0   8      557.37      533.14     30.72 o 
   3   0   8       43.87       66.98     15.19 o 
   4   0   8      412.86      402.47     31.36 o 
   5   0   8     1673.41     1707.90     68.84 o 
   6   0   8      339.61      344.14     37.23 o 
 -13   1   8        0.45       -2.40     11.25 o 
 -12   1   8      651.63      688.73     54.35 o 
 -11   1   8      223.10      221.90     22.54 o 
 -10   1   8     1294.66     1305.33     34.20 o 
  -9   1   8      473.36      504.13     27.55 o 
  -8   1   8      940.24      942.32     19.57 o 
  -7   1   8     2716.78     2600.31     37.48 o 
  -6   1   8     1036.34     1027.46     20.22 o 
  -5   1   8     7840.51     7978.23     56.33 o 
  -4   1   8       37.56       40.04      4.81 o 
  -3   1   8     9129.82     9810.73     62.58 o 
  -2   1   8      170.49      145.73      7.39 o 
  -1   1   8     4202.99     4293.14     68.07 o 
   0   1   8     2591.91     2471.36     37.02 o 
   1   1   8      130.47      106.47      7.99 o 
   2   1   8     1723.36     1610.54     55.04 o 
   3   1   8      111.46      133.45     14.16 o 
   4   1   8     1780.14     1850.23     47.67 o 
   5   1   8      502.18      455.40     26.08 o 
   6   1   8      603.13      582.35     30.62 o 
 -12   2   8       46.23       44.80     19.59 o 
 -11   2   8     1601.66     1686.53     94.77 o 
 -10   2   8       34.92       40.75     11.00 o 
  -9   2   8      458.16      470.88     23.37 o 
  -8   2   8     2440.38     2355.45     37.22 o 
  -7   2   8      563.85      549.52     21.08 o 
  -6   2   8     1238.52     1094.27     24.28 o 
  -5   2   8       67.26       85.95      8.54 o 
  -4   2   8     5391.59     5329.08     65.11 o 
  -3   2   8      968.05      874.23     21.46 o 
  -2   2   8     3039.62     2860.09     63.36 o 
  -1   2   8      141.70      133.16     10.19 o 
   0   2   8     2272.59     2277.44     35.95 o 
   1   2   8     1730.57     1571.77     30.36 o 
   2   2   8      448.81      430.71     16.47 o 
   3   2   8      407.46      405.11     34.76 o 
   4   2   8       10.04       15.83     10.74 o 
   5   2   8     1596.43     1683.80     73.16 o 
   6   2   8      218.55      242.63     34.78 o 
 -12   3   8      323.14      267.17     38.87 o 
 -11   3   8      140.25      121.27     19.56 o 
 -10   3   8     1122.30      982.08     55.43 o 
  -9   3   8      357.98      318.68     33.06 o 
  -8   3   8      315.48      295.34     15.46 o 
  -7   3   8      234.86      231.18     26.14 o 
  -6   3   8      150.16      158.19     11.94 o 
  -5   3   8      248.15      202.02     20.10 o 
  -4   3   8     1579.30     1610.40     46.46 o 
  -3   3   8       66.56       58.46     11.73 o 
  -2   3   8       16.51       21.37      5.43 o 
  -1   3   8     1704.16     1651.76     47.32 o 
   0   3   8       14.48       26.02      6.55 o 
   1   3   8      219.27      196.69     13.24 o 
   2   3   8      189.18      190.08     18.95 o 
   3   3   8      327.71      344.08     34.73 o 
   4   3   8       41.33       45.83     16.45 o 
   5   3   8       94.24       93.08     20.93 o 
   6   3   8      641.01      619.05     48.50 o 
 -11   4   8      195.71      196.10     33.36 o 
  -9   4   8      159.21      135.49     25.16 o 
  -8   4   8       21.61       25.34      6.98 o 
  -7   4   8       36.36       45.12      8.58 o 
  -6   4   8      109.65      119.28     11.56 o 
  -5   4   8       47.63       31.50      7.00 o 
  -4   4   8      164.54      156.66     30.48 o 
  -3   4   8        3.74       10.33      4.91 o 
  -2   4   8        6.82        7.86      5.04 o 
  -1   4   8      126.29      117.29     14.80 o 
   0   4   8      276.98      292.53     18.40 o 
   1   4   8      383.62      390.11     19.06 o 
   2   4   8       78.77       85.13     12.55 o 
   3   4   8        0.12        7.43     10.60 o 
   4   4   8        1.61       -1.25      9.29 o 
   5   4   8        6.43       12.44     13.22 o 
 -10   5   8       90.22       57.60     20.26 o 
  -9   5   8      436.04      372.22     38.99 o 
  -8   5   8      436.35      353.81     24.34 o 
  -7   5   8      455.47      432.74     21.54 o 
  -6   5   8      150.92      125.72     13.19 o 
  -5   5   8      605.85      670.22     24.34 o 
  -4   5   8      312.73      310.20     18.71 o 
  -3   5   8      227.61      214.43     16.17 o 
  -2   5   8       11.66       16.84      6.44 o 
  -1   5   8       41.58       42.76      8.79 o 
   0   5   8       11.19       15.65      7.17 o 
   1   5   8       94.87       98.26     12.28 o 
   2   5   8       77.25       88.03     11.99 o 
   3   5   8        7.48       -1.81     13.55 o 
   4   5   8      564.02      547.28     50.26 o 
  -8   6   8      142.95      170.44     19.26 o 
  -7   6   8      100.14      107.44     13.26 o 
  -6   6   8      665.57      672.05     29.25 o 
  -5   6   8      198.48      180.22     16.87 o 
  -4   6   8      106.82       98.13     12.86 o 
  -3   6   8       18.77       28.95      8.22 o 
  -2   6   8      645.86      652.78     26.12 o 
  -1   6   8        2.90       -1.20      6.63 o 
   0   6   8       46.94       70.02     11.40 o 
   1   6   8      106.61      107.42     13.74 o 
   2   6   8       41.17       61.24     11.61 o 
  -5   7   8      355.60      334.01     23.03 o 
  -4   7   8       88.23       92.95     13.40 o 
  -3   7   8      270.25      298.27     41.90 o 
  -2   7   8       25.81       30.71      9.96 o 
  -1   7   8      314.99      337.52     37.43 o 
 -13   1   9      187.28      228.81     32.61 o 
 -12   1   9       35.62       38.20     12.34 o 
 -11   1   9        6.68       10.23      9.47 o 
 -10   1   9      518.27      462.83     25.17 o 
  -9   1   9      417.54      436.32     14.37 o 
  -8   1   9       16.26       19.04      3.97 o 
  -7   1   9      599.67      590.88     17.66 o 
  -6   1   9      434.98      408.52     12.20 o 
  -5   1   9      666.16      666.51     20.05 o 
  -4   1   9      115.66      114.94      7.19 o 
  -3   1   9      633.06      690.50     14.81 o 
  -2   1   9     1032.56     1007.33     18.23 o 
  -1   1   9      370.36      364.59     13.54 o 
   0   1   9     1390.04     1377.17     23.47 o 
   1   1   9      632.84      620.27     16.53 o 
   2   1   9      474.23      425.60     14.32 o 
   3   1   9      176.86      181.56     19.31 o 
   4   1   9      134.28      125.95     23.21 o 
   5   1   9      341.21      334.34     36.51 o 
   6   1   9        0.56       -3.17     12.27 o 
 -12   2   9      565.00      573.41     50.03 o 
 -11   2   9        1.30        1.23      9.74 o 
 -10   2   9      300.71      345.00     35.34 o 
  -9   2   9       17.21       19.32      5.77 o 
  -8   2   9     3039.94     3047.23     52.80 o 
  -7   2   9       41.22       29.46      5.96 o 
  -6   2   9      519.53      489.28     17.32 o 
  -5   2   9     3908.56     3844.63     48.81 o 
  -4   2   9     1353.08     1439.98     38.46 o 
  -3   2   9     3683.46     3671.67     47.47 o 
  -2   2   9      207.51      219.93     18.00 o 
  -1   2   9     2083.54     1988.09     34.90 o 
   0   2   9     2971.92     3018.47     62.03 o 
   1   2   9      771.01      787.48     26.60 o 
   2   2   9      717.61      708.19     21.73 o 
   3   2   9       78.36       88.13     19.48 o 
   4   2   9     2021.39     1817.96     74.41 o 
   5   2   9       38.98       59.52     18.95 o 
 -12   3   9       59.72       63.29     16.56 o 
 -11   3   9      261.65      280.14     36.06 o 
 -10   3   9      546.77      437.39     40.24 o 
  -9   3   9     2597.10     2618.62     44.11 o 
  -8   3   9       99.26      106.88     10.69 o 
  -7   3   9     1251.19     1199.93     30.43 o 
  -6   3   9     1778.03     1615.89     41.47 o 
  -5   3   9      795.06      754.53     22.17 o 
  -4   3   9      541.19      519.34     19.47 o 
  -3   3   9       44.58       61.84      8.44 o 
  -2   3   9      759.39      684.69     32.58 o 
  -1   3   9      881.63      848.28     38.33 o 
   0   3   9      432.69      408.15     17.40 o 
   1   3   9     1196.70     1212.73     29.59 o 
   2   3   9      603.92      602.29     21.51 o 
   3   3   9      464.66      427.96     39.46 o 
   4   3   9       88.06      111.70     23.93 o 
   5   3   9      628.99      656.50     48.81 o 
 -11   4   9        8.83       38.74     16.78 o 
 -10   4   9      820.24      795.58     52.40 o 
  -9   4   9      529.99      505.49     35.12 o 
  -8   4   9     2204.34     2262.03     75.72 o 
  -7   4   9      732.10      695.73     23.73 o 
  -6   4   9      171.50      193.82     16.57 o 
  -5   4   9     1588.54     1602.20     37.73 o 
  -4   4   9      112.48      117.02     12.14 o 
  -3   4   9     1759.03     1746.45     50.07 o 
  -2   4   9        2.47        2.68      6.82 o 
  -1   4   9       82.59      121.38     12.23 o 
   0   4   9      668.60      689.21     23.72 o 
   1   4   9     1092.48     1047.11     55.70 o 
   2   4   9      350.25      426.70     26.95 o 
   3   4   9       69.13      133.68     25.94 o 
   4   4   9     1272.79     1336.41     69.74 o 
 -10   5   9       27.16       36.68     16.75 o 
  -9   5   9     1439.12     1449.22     73.10 o 
  -8   5   9      567.92      572.95     30.37 o 
  -7   5   9      722.98      713.38     70.33 o 
  -6   5   9     1346.45     1271.45     34.27 o 
  -5   5   9      724.85      718.99     26.32 o 
  -4   5   9     1511.60     1498.93     36.84 o 
  -3   5   9        0.94        2.40      5.78 o 
  -2   5   9     1614.92     1504.28     37.12 o 
  -1   5   9       14.37       19.03      7.52 o 
   0   5   9      321.79      362.24     22.15 o 
   1   5   9      934.32      941.19     30.24 o 
   2   5   9      859.42      764.44     51.04 o 
   3   5   9     1105.45     1134.96     64.42 o 
  -8   6   9      355.20      345.42     22.46 o 
  -7   6   9      431.18      470.38     25.04 o 
  -6   6   9      283.21      290.43     37.79 o 
  -5   6   9       80.28      100.13     12.95 o 
  -4   6   9      112.30      102.79     19.75 o 
  -3   6   9      641.08      635.71     27.19 o 
  -2   6   9       13.12       10.72      7.35 o 
  -1   6   9      150.76      173.29     17.10 o 
   0   6   9       31.76       37.51     15.58 o 
   1   6   9      846.27      806.77     30.35 o 
 -13   0  10      470.13      411.04     43.58 o 
 -12   0  10      203.57      241.18     32.84 o 
 -11   0  10     2433.26     2471.23     82.42 o 
 -10   0  10      134.99      168.35     17.91 o 
  -9   0  10      336.40      343.49     19.91 o 
  -8   0  10      125.77      113.25     12.26 o 
  -7   0  10      301.99      307.83     31.50 o 
  -6   0  10     1001.85      976.64     27.58 o 
  -5   0  10     1528.76     1404.04     32.59 o 
  -4   0  10      207.07      158.42     12.79 o 
  -3   0  10      574.81      523.11     19.88 o 
  -2   0  10     1226.72     1198.44     30.26 o 
  -1   0  10       17.52       19.06      6.83 o 
   0   0  10     8575.38     8792.96     97.45 o 
   1   0  10      113.14      116.49     18.14 o 
   2   0  10     1336.77     1258.57     52.04 o 
   3   0  10     1378.44     1366.46     58.69 o 
   4   0  10     1079.37      989.34     52.68 o 
   5   0  10      574.06      669.77     46.44 o 
 -13   1  10      207.56      201.64     33.84 o 
 -12   1  10      721.93      655.94     47.70 o 
 -11   1  10       23.15       37.41     12.00 o 
 -10   1  10     4885.75     4730.69    112.73 o 
  -9   1  10      529.03      472.14     21.01 o 
  -8   1  10      220.29      251.71     14.41 o 
  -7   1  10       42.51       52.69      7.61 o 
  -6   1  10     3940.42     3834.96     49.31 o 
  -5   1  10     1498.15     1374.88     29.48 o 
  -4   1  10       32.25       41.47      6.78 o 
  -3   1  10     2760.19     2613.91     39.70 o 
  -2   1  10      148.28      159.81     11.58 o 
  -1   1  10     9029.17     9269.94    196.90 o 
   0   1  10      339.03      335.54     15.78 o 
   1   1  10     2842.18     2795.77     67.98 o 
   2   1  10      173.68      198.52     25.21 o 
   3   1  10      476.57      521.29     37.32 o 
   4   1  10      773.83      726.54     47.64 o 
   5   1  10        2.24        3.87     12.13 o 
 -12   2  10      320.87      362.99     30.63 o 
 -11   2  10     1504.00     1400.58     65.92 o 
 -10   2  10      199.38      199.94     28.47 o 
  -9   2  10     1530.36     1606.48     43.11 o 
  -8   2  10        6.11       14.10      5.33 o 
  -7   2  10     2601.71     2448.47     40.65 o 
  -6   2  10     1004.78      936.26     24.64 o 
  -5   2  10      570.23      512.49     29.10 o 
  -4   2  10     2155.51     2092.00     37.00 o 
  -3   2  10      215.36      216.85     13.72 o 
  -2   2  10     2730.17     2644.23     42.04 o 
  -1   2  10      349.19      349.99     16.41 o 
   0   2  10     2511.81     2451.38     41.50 o 
   1   2  10       23.17       32.82      7.22 o 
   2   2  10      761.58      777.36     45.44 o 
   3   2  10      121.81      106.13     22.15 o 
   4   2  10      362.70      375.86     38.93 o 
 -12   3  10       58.94       46.47     20.56 o 
 -10   3  10      651.00      744.02     49.20 o 
  -9   3  10       21.22       22.32      6.67 o 
  -8   3  10      333.41      331.40     17.82 o 
  -7   3  10      268.28      258.56     15.67 o 
  -6   3  10      876.63      784.46     23.64 o 
  -5   3  10       82.25       77.18      9.49 o 
  -4   3  10      124.70      118.47     17.29 o 
  -3   3  10      608.35      534.26     19.61 o 
  -2   3  10       67.07       59.22      8.51 o 
  -1   3  10      186.88      199.05     14.49 o 
   0   3  10      182.46      161.72     13.66 o 
   1   3  10       88.91      104.30     14.19 o 
   2   3  10       90.20       83.65     19.92 o 
   3   3  10     1014.14     1033.90     57.88 o 
   4   3  10        1.65        7.04     12.19 o 
 -11   4  10       60.82       60.61     19.40 o 
 -10   4  10      153.50      165.74     28.80 o 
  -9   4  10        8.60        9.69      6.82 o 
  -8   4  10       38.33       53.36      9.11 o 
  -7   4  10      539.81      495.28     21.01 o 
  -6   4  10      215.91      203.66     15.61 o 
  -5   4  10      767.60      671.18     33.83 o 
  -4   4  10      221.92      231.69     16.13 o 
  -3   4  10        7.67        5.05      5.49 o 
  -2   4  10       99.20       89.26     11.08 o 
  -1   4  10      107.24       96.42     15.65 o 
   0   4  10      176.46      172.83     14.99 o 
   1   4  10        6.22        6.70      6.90 o 
   2   4  10       42.06       57.80     17.70 o 
   3   4  10      100.68      108.36     24.18 o 
 -10   5  10      128.90      133.24     28.61 o 
  -9   5  10      158.35      158.00     15.58 o 
  -8   5  10      187.61      202.73     17.24 o 
  -7   5  10        6.70        3.31      6.26 o 
  -6   5  10       22.33       18.09     12.93 o 
  -5   5  10      339.98      326.35     25.73 o 
  -4   5  10      322.18      318.13     20.06 o 
  -3   5  10      163.34      155.73     15.32 o 
  -2   5  10      114.52      126.92     16.52 o 
  -1   5  10      466.02      421.23     31.58 o 
   0   5  10       24.74       24.11      7.65 o 
   1   5  10      199.29      204.84     17.54 o 
   2   5  10        0.28        0.03     11.69 o 
  -7   6  10        5.84       16.20     10.58 o 
  -6   6  10      795.35      838.76     30.71 o 
  -5   6  10      588.39      501.11     25.89 o 
  -4   6  10      180.53      202.80     18.20 o 
  -3   6  10       11.41       34.07      9.40 o 
  -2   6  10      276.74      313.80     22.18 o 
  -1   6  10      128.28       91.89     13.35 o 
   0   6  10      272.16      288.69     21.80 o 
 -12   1  11      108.93      104.89     18.08 o 
 -11   1  11      352.82      317.26     34.20 o 
 -10   1  11       38.82       35.12      9.48 o 
  -9   1  11       82.20       82.09      9.71 o 
  -8   1  11      336.96      338.75     16.57 o 
  -7   1  11        2.62        4.37      4.68 o 
  -6   1  11       17.90       19.54      5.81 o 
  -5   1  11      686.44      638.44     20.51 o 
  -4   1  11        1.39       -1.61      4.55 o 
  -3   1  11      375.13      339.85     29.86 o 
  -2   1  11       26.45       25.47      6.28 o 
  -1   1  11     1812.36     1701.93     59.49 o 
   0   1  11      105.38      130.10     11.86 o 
   1   1  11      388.66      383.73     18.46 o 
   2   1  11      504.81      400.63     35.23 o 
   3   1  11      195.52      218.19     30.14 o 
   4   1  11      609.99      576.69     44.44 o 
 -12   2  11      162.35      167.27     31.06 o 
 -11   2  11      364.83      340.88     37.76 o 
 -10   2  11     1317.23     1253.95     39.94 o 
  -9   2  11       10.18       16.30      6.00 o 
  -8   2  11      593.19      566.31     20.65 o 
  -7   2  11      646.52      648.29     21.89 o 
  -6   2  11     2482.71     2348.49     73.43 o 
  -5   2  11        4.78        2.25      4.33 o 
  -4   2  11      271.86      257.83     15.39 o 
  -3   2  11     1251.18     1116.02     43.02 o 
  -2   2  11      177.46      190.15     13.95 o 
  -1   2  11      815.78      841.56     39.97 o 
   0   2  11      735.88      748.09     34.26 o 
   1   2  11      922.10      930.09     27.43 o 
   2   2  11      236.49      252.62     31.36 o 
   3   2  11      488.11      562.47     42.52 o 
 -11   3  11      359.93      418.86     43.10 o 
 -10   3  11      356.08      348.75     33.35 o 
  -9   3  11      315.74      327.34     18.64 o 
  -8   3  11      248.60      255.42     17.62 o 
  -7   3  11      730.52      699.66     23.68 o 
  -6   3  11      463.83      467.67     19.70 o 
  -5   3  11     2203.43     2090.08     40.50 o 
  -4   3  11      900.61      881.71     26.28 o 
  -3   3  11      432.57      432.94     19.65 o 
  -2   3  11     1490.42     1447.85     34.01 o 
  -1   3  11      957.39      874.71     38.81 o 
   0   3  11      524.21      581.06     31.65 o 
   1   3  11       29.87       40.18      8.58 o 
   2   3  11      273.47      228.88     31.97 o 
   3   3  11      972.51     1089.58     62.00 o 
 -11   4  11      270.44      203.03     33.84 o 
 -10   4  11      193.37      235.58     22.48 o 
  -9   4  11       78.58      113.19     13.03 o 
  -8   4  11      944.22      973.13     46.39 o 
  -7   4  11      226.36      208.63     16.29 o 
  -6   4  11     2793.17     2584.61     47.79 o 
  -5   4  11      254.59      285.33     18.19 o 
  -4   4  11      918.37      896.34     34.16 o 
  -3   4  11     2100.50     1884.00     57.22 o 
  -2   4  11      531.33      533.68     23.68 o 
  -1   4  11     1248.83     1301.44     34.33 o 
   0   4  11        4.25       20.43      7.28 o 
   1   4  11      610.58      689.80     26.34 o 
   2   4  11      301.90      295.97     37.98 o 
  -9   5  11      681.14      764.86     28.60 o 
  -8   5  11        3.15        4.38      6.66 o 
  -7   5  11     1900.25     2030.87     45.86 o 
  -6   5  11      252.27      216.25     17.70 o 
  -5   5  11     1549.59     1502.70     39.15 o 
  -4   5  11     1020.09      914.20     30.70 o 
  -3   5  11      560.71      568.43     25.60 o 
  -2   5  11     1509.21     1527.93     39.80 o 
  -1   5  11      130.16      156.60     24.48 o 
   0   5  11      526.35      567.65     30.74 o 
  -6   6  11      187.80      236.22     28.74 o 
  -5   6  11      196.20      190.16     18.42 o 
  -4   6  11      590.10      610.76     31.85 o 
  -3   6  11      242.91      238.85     20.29 o 
  -2   6  11      408.81      391.70     30.28 o 
 -11   0  12     1411.08     1325.75     62.22 o 
  -9   0  12     2155.65     2309.41     73.46 o 
  -8   0  12       72.69       84.26     17.45 o 
  -7   0  12     4220.43     4037.49     98.17 o 
  -6   0  12       27.74       22.43     11.72 o 
  -5   0  12       21.62       43.61     12.97 o 
  -4   0  12      414.54      457.93     32.67 o 
  -3   0  12     2013.94     1947.66     66.90 o 
  -2   0  12      884.01      898.38     46.14 o 
  -1   0  12       22.69       28.94     13.33 o 
   0   0  12      430.26      401.94     34.45 o 
 -12   1  12       98.24      120.94     25.57 o 
 -10   1  12     2018.01     2116.25     45.17 o 
  -9   1  12      787.08      757.33     24.33 o 
  -8   1  12     2830.58     3097.15    145.53 o 
  -7   1  12      130.64      133.50     15.30 o 
  -6   1  12     4792.83     4985.23    107.07 o 
  -5   1  12      224.43      213.43     14.49 o 
  -4   1  12      388.26      395.02     17.76 o 
  -3   1  12     1263.72     1315.76     31.21 o 
  -2   1  12      642.39      620.01     23.96 o 
  -1   1  12      360.37      380.19     18.74 o 
   0   1  12       85.31       76.17     10.32 o 
   1   1  12     1350.63     1382.50     65.94 o 
   2   1  12        0.99       -2.09      9.66 o 
   3   1  12     2563.13     2861.87     96.53 o 
 -12   2  12      441.38      548.59     50.78 o 
 -11   2  12      506.02      546.67     46.36 o 
 -10   2  12      212.97      222.01     16.39 o 
  -9   2  12      504.89      534.39     21.24 o 
  -8   2  12      698.98      655.17     25.70 o 
  -7   2  12     2902.96     2919.29     49.44 o 
  -6   2  12      364.70      396.02     19.56 o 
  -5   2  12      594.41      604.61     27.39 o 
  -4   2  12       67.61       69.33      9.62 o 
  -3   2  12     2231.41     2128.38     41.12 o 
  -2   2  12      510.86      467.45     19.93 o 
  -1   2  12       27.98       36.32      7.92 o 
   0   2  12      982.64      943.59     28.64 o 
   1   2  12       58.30       77.58     13.92 o 
   2   2  12     1064.47      972.59     55.38 o 
 -11   3  12       10.12       21.90     15.56 o 
 -10   3  12       96.38       93.41     12.69 o 
  -9   3  12      260.36      243.33     17.30 o 
  -8   3  12        4.34        0.55      6.02 o 
  -7   3  12      405.40      365.31     19.83 o 
  -6   3  12      732.47      706.62     25.53 o 
  -5   3  12      215.43      193.80     28.54 o 
  -4   3  12      168.68      191.61     16.67 o 
  -3   3  12       88.13      104.92     11.86 o 
  -2   3  12      980.38      929.72     28.50 o 
  -1   3  12      353.02      357.32     19.93 o 
   0   3  12        0.46       -2.01      6.37 o 
   1   3  12      679.38      685.04     35.77 o 
   2   3  12        3.13       13.44     13.38 o 
 -10   4  12      131.02      112.97     16.93 o 
  -9   4  12       26.80       18.65      7.21 o 
  -8   4  12       34.54       42.30      8.66 o 
  -7   4  12      160.09      152.33     14.86 o 
  -6   4  12       32.38       30.71      7.77 o 
  -5   4  12        0.28        3.17      5.35 o 
  -4   4  12        1.06       -2.81     10.99 o 
  -3   4  12        0.51        6.14      6.22 o 
  -2   4  12       52.48       50.49     10.88 o 
  -1   4  12      276.79      265.16     18.88 o 
   0   4  12      192.70      195.94     17.41 o 
   1   4  12       87.74       87.96     22.37 o 
  -8   5  12      160.79      156.24     16.17 o 
  -7   5  12       52.95       51.35     12.35 o 
  -6   5  12      142.79      130.42     14.19 o 
  -5   5  12        4.95        5.65      6.30 o 
  -4   5  12      479.68      467.33     24.63 o 
  -3   5  12        0.48       13.15      7.20 o 
  -2   5  12       15.82       25.84      8.26 o 
  -1   5  12        9.26       14.03     10.87 o 
 -11   1  13        8.63       27.97     15.67 o 
 -10   1  13      647.64      702.12     33.03 o 
  -9   1  13        6.16        3.92      7.68 o 
  -8   1  13      351.01      400.65     42.36 o 
  -7   1  13      662.80      698.19     24.08 o 
  -6   1  13      125.58      120.44     12.34 o 
  -5   1  13       36.47       45.86      8.40 o 
  -4   1  13        8.58        8.75      5.93 o 
  -3   1  13      181.10      162.95     18.10 o 
  -2   1  13      105.08       95.17     14.79 o 
  -1   1  13      120.80      126.34     16.49 o 
   0   1  13       33.10       58.60     15.47 o 
 -11   2  13     1207.27     1224.54     64.28 o 
 -10   2  13        7.18        5.16      6.36 o 
  -9   2  13     1150.99     1178.90     32.58 o 
  -8   2  13      698.86      659.52     24.33 o 
  -7   2  13        5.75        7.95      6.33 o 
  -6   2  13     1330.70     1332.42     33.86 o 
  -5   2  13      272.47      233.45     16.58 o 
  -4   2  13      780.37      776.58     65.99 o 
  -3   2  13      269.27      244.39     17.02 o 
  -2   2  13      248.14      276.13     18.12 o 
  -1   2  13      415.36      474.68     23.92 o 
   0   2  13        5.05       27.68      9.92 o 
   1   2  13        6.76       12.86     13.02 o 
 -11   3  13      204.56      226.49     35.06 o 
 -10   3  13     1303.98     1316.56     50.98 o 
  -9   3  13       73.48       70.91     10.90 o 
  -8   3  13      240.28      288.28     19.21 o 
  -7   3  13     1030.49     1087.28     31.92 o 
  -6   3  13      230.84      260.90     19.61 o 
  -5   3  13      518.33      552.79     23.94 o 
  -4   3  13      155.95      160.77     15.02 o 
  -3   3  13      987.86     1026.46     50.41 o 
  -2   3  13      780.10      743.92     26.83 o 
  -1   3  13      664.22      645.47     25.13 o 
   0   3  13     1082.06     1072.84     33.06 o 
  -9   4  13      535.93      545.06     26.03 o 
  -8   4  13       90.78      132.90     14.52 o 
  -7   4  13      187.53      240.85     27.65 o 
  -6   4  13      518.50      529.21     30.46 o 
  -5   4  13        1.97       11.39      6.93 o 
  -4   4  13     1810.14     1775.95     51.60 o 
  -3   4  13       47.19       55.51     10.30 o 
  -2   4  13      962.42     1001.03     38.46 o 
  -1   4  13      873.88      803.56     29.48 o 
  -7   5  13      203.32      227.40     19.39 o 
  -6   5  13       75.57       83.68     12.29 o 
  -5   5  13      943.48      983.70     38.47 o 
  -4   5  13       29.65       26.06      8.97 o 
  -3   5  13      543.43      538.93     27.64 o 
 -10   0  14      279.88      326.53     38.85 o 
  -9   0  14        8.73        8.96     10.85 o 
  -8   0  14      960.11      985.25     52.93 o 
  -7   0  14     4533.73     4301.96    113.20 o 
  -6   0  14     1974.60     1918.33     74.22 o 
  -5   0  14     1676.93     1743.41     70.99 o 
  -4   0  14       19.12       10.38     10.96 o 
  -3   0  14     3403.23     3568.27    102.29 o 
  -1   0  14     1025.51     1101.93     59.63 o 
   0   0  14      754.29      656.53     46.61 o 
 -11   1  14      828.00      846.81     48.89 o 
 -10   1  14       17.75       35.21     12.16 o 
  -9   1  14      843.28      801.11     51.44 o 
  -8   1  14      991.05     1148.94     42.24 o 
  -7   1  14      541.62      561.83     58.69 o 
  -6   1  14     2000.00     2023.12    351.25 o 
  -5   1  14      368.14      423.16     28.70 o 
  -4   1  14     1376.96     1308.26    105.80 o 
  -3   1  14      332.79      320.64     25.59 o 
  -2   1  14     2195.42     2183.88     85.72 o 
  -1   1  14        4.22       14.61     11.45 o 
   0   1  14      222.27      324.72     36.54 o 
 -11   2  14        9.32       21.67     11.05 o 
 -10   2  14      257.93      312.01     20.47 o 
  -9   2  14       38.77       34.55      9.49 o 
  -8   2  14      175.30      198.97     23.82 o 
  -7   2  14     1046.95     1038.81     69.21 o 
  -6   2  14      428.02      459.54     37.04 o 
  -5   2  14      176.68      194.48     16.50 o 
  -4   2  14      329.10      366.29     21.07 o 
  -3   2  14      916.06      894.23     29.43 o 
  -2   2  14        4.46       13.82      7.24 o 
  -1   2  14      270.00      307.74     20.27 o 
   0   2  14        2.11        5.99      9.47 o 
 -10   3  14       12.21       17.38     11.27 o 
  -9   3  14      243.39      252.84     22.24 o 
  -8   3  14       91.57      119.09     14.54 o 
  -7   3  14       51.62       34.56      8.40 o 
  -6   3  14      113.48      133.38     14.22 o 
  -5   3  14     1136.60      973.13     34.17 o 
  -4   3  14       20.57       20.58      8.08 o 
  -3   3  14        1.41        3.02      6.79 o 
  -2   3  14      171.84      143.87     15.44 o 
  -1   3  14       70.35       70.87     12.23 o 
  -8   4  14        0.43        6.54      7.42 o 
  -7   4  14       21.88       41.62      9.57 o 
  -6   4  14      186.20      177.62     23.33 o 
  -5   4  14        9.54       11.37      7.47 o 
  -4   4  14        5.55       12.72      7.96 o 
  -3   4  14        0.75        2.28      7.49 o 
 -11   1  15      123.04      124.25     41.46 o 
 -10   1  15       19.90       40.73     11.80 o 
  -9   1  15        3.11        9.28      9.27 o 
  -8   1  15      274.42      287.17     57.67 o 
  -7   1  15       46.17       62.30     22.35 o 
  -6   1  15      562.06      606.16     71.68 o 
  -5   1  15      233.61      276.24     26.42 o 
  -4   1  15      137.03      141.46     19.60 o 
  -3   1  15      336.81      377.60     38.17 o 
  -2   1  15      122.97      117.04     17.87 o 
  -1   1  15       81.53      127.72     19.00 o 
 -10   2  15      113.16      143.18     18.61 o 
  -9   2  15      270.49      331.48     40.36 o 
  -8   2  15      155.97      164.68     20.58 o 
  -7   2  15     1816.06     1798.90    225.69 o 
  -6   2  15       20.07       19.09      9.93 o 
  -5   2  15        2.53       -0.71      8.86 o 
  -4   2  15      939.19      827.63     37.93 o 
  -3   2  15       99.39      145.52     25.60 o 
  -2   2  15      201.91      209.54     23.50 o 
  -9   3  15      151.76      120.33     14.92 o 
  -8   3  15      758.62      712.53     28.18 o 
  -7   3  15      105.26      131.97     29.34 o 
  -6   3  15      628.83      644.83     27.26 o 
  -5   3  15      697.15      698.10     30.91 o 
  -4   3  15      158.04      189.67     17.46 o 
  -3   3  15      983.84     1006.34     33.65 o 
 -10   0  16     1340.77     2025.33     99.37 o 
  -9   0  16       37.97       35.45     18.98 o 
  -4   0  16     2122.72     2535.40    108.61 o 
  -3   0  16      959.61     1114.54     70.40 o 
  -9   1  16     1311.00     1477.82    260.16 o 
  -8   1  16       39.31       64.72     16.35 o 
  -7   1  16      232.00      314.16     73.87 o 
  -6   1  16      119.94      141.46     20.97 o 
  -5   1  16     1542.86     1752.39    183.27 o 
  -4   1  16      467.15      446.01     33.16 o 
  -3   1  16       83.13       97.20     18.16 o 
  -8   2  16      295.13      333.94     29.53 o 
  -7   2  16        3.34       10.07     10.68 o 
  -6   2  16      146.27      202.80     36.90 o 
  -5   2  16      393.18      401.74     31.26 o 
  -4   2  16      256.51      324.42     35.02 o 
                                                 
